# Supplementary material for: Dataset of response of a semi anechoic room Frankonia SAC 3 plus driven by the electric field
Source: Data Brief. 2018 Sep 29;21:234–9. doi: 10.1016/j.dib.2018.09.072 (PMC6197730; doi:10.1016/j.dib.2018.09.072)
Supplement: Supplementary file 2 — Supplementary material [file mmc2.xlsx]

## Sheet: DATA
Frequency [MHz]	Intensity [dBμV/m] measured at the point
	A	B	C	D	E	F	G	H	I	J	K	L	M	N	O
10.000000	95.4047	97.6983	104.908	100.838	95.8643	96.5239	99.6025	115.93	113.21	98.1614	94.9662	96.1936	102.962	102.16	96.7668
10.112179	95.6961	97.9498	105.052	101.464	96.1395	96.0444	99.7107	116.087	113.33	98.4194	97.4533	95.9345	103.286	102.811	96.4968
10.224359	95.0975	98.13	104.771	101.698	96.3798	95.396	100.398	116.087	113.48	97.0235	96.1138	96.8142	103.518	103.983	97.8137
10.336538	95.7578	97.9967	104.785	101.176	97.5631	96.3543	101.085	116.127	113.59	98.0291	96.998	97.5631	103.731	103.109	98.232
10.448718	95.4179	97.84	104.649	101.767	96.9113	97.2595	100.663	116.154	113.601	97.4574	98.5884	97.2005	104.363	103.397	97.9493
10.560897	95.5936	98.6632	104.719	101.671	97.374	98.6332	101.427	116.21	113.824	97.546	98.4407	97.5687	103.538	103.895	98.3377
10.673077	98.3124	98.4154	105.326	101.646	98.5375	97.6894	101.263	116.287	113.858	97.6559	98.0065	99.0854	104.286	104.181	98.9033
10.785256	98.1098	98.8788	105.278	101.45	98.5833	97.8739	101.378	116.351	114.042	96.7497	97.9496	99.423	105	104.272	98.0886
10.897436	96.7498	98.8735	105.387	101.737	98.8056	97.5506	101.547	116.408	114.321	95.3178	97.8275	99.2424	104.448	104.549	98.5085
11.009615	96.9564	98.9162	105.22	102.959	99.3737	98.6138	101.607	116.43	114.104	94.8911	96.6632	98.7809	104.525	104.071	96.7251
11.121795	96.45	99.7402	105.869	102.739	100.031	99.0529	101.483	116.384	113.988	94.7591	95.7495	98.4892	105.031	104.146	95.092
11.233974	96.7985	99.905	105.853	102.427	99.15	98.4347	101.677	116.272	113.782	93.9775	94.6883	98.4849	103.915	103.785	95.023
11.346154	96.1306	99.3004	105.616	102.099	99.1629	97.2362	101.413	116.272	113.673	94.5548	94.9238	97.1434	104.511	103.563	94.12
11.458333	97.2694	98.8186	105.419	101.881	98.6345	97.9099	102.499	116.352	113.904	95.7725	97.2119	98.4864	104.596	103.55	95.5379
11.570513	95.5136	99.2972	105.772	101.625	97.4378	96.0426	100.644	116.184	113.851	96.082	94.9502	98.5117	104.179	103.647	95.6798
11.682692	96.1748	98.0715	105.481	101.751	96.8101	96.3031	101.305	116.271	113.892	96.492	95.3482	97.6565	103.78	103.417	96.1489
11.794872	95.2523	98.0884	104.979	101.761	97.5443	95.9673	101.436	116.257	113.814	95.2523	95.0492	97.7832	103.609	103.515	94.6745
11.907051	94.4326	98.4381	105.089	101.255	96.9979	95.7693	100.678	116.187	113.736	96.8207	93.8311	98.3884	104.141	103.243	94.8467
12.019231	96.418	98.8385	105.197	101.072	97.3394	95.457	100.969	116.229	113.735	96.6879	94.169	97.6043	103.887	103.304	94.9556
12.13141	96.05	98.1169	105.614	100.705	96.6872	94.6002	101.191	116.282	114.115	98.2889	94.3041	97.2583	103.735	103.085	95.048
12.24359	94.6516	97.5001	104.753	101.511	95.5317	95.9339	100.026	116.13	113.743	96.3932	94.1193	97.0396	103.553	103.265	95.2245
12.355769	95.3399	97.8701	104.656	100.967	95.9606	94.626	100.447	116.144	113.962	96.8392	94.7016	96.5155	103.407	103.104	96.1283
12.467949	95.2148	97.8435	105.095	101.376	96.1526	94.0671	100.327	116.177	113.894	97.1247	93.7548	96.5497	103.485	102.75	96.1526
12.580128	94.0404	97.9619	104.88	100.432	97.2889	94.9005	100.165	116.242	113.92	98.3342	94.2004	96.5231	103.811	103.107	95.9073
12.692308	96.0099	97.5032	105.38	100.367	97.7377	95.3296	101.111	116.095	113.846	99.0435	94.0941	96.4721	103.578	103.366	97.7377
12.804487	95.9832	98.3005	104.983	101.529	97.732	94.7737	100.096	116.276	114.083	99.1515	94.7145	96.8494	103.405	103.284	97.4223
12.916667	95.3039	98.2244	104.911	100.596	97.7367	96.0458	99.7519	116.297	114.111	99.0352	95.4138	97.3738	103.757	103.162	96.9609
13.028846	96.08	98.1756	105.423	100.056	97.9346	95.2748	100.514	116.427	114.151	99.2808	95.3848	97.3883	103.914	102.803	97.9549
13.141026	97.3915	98.3422	104.921	100.538	99.2341	96.2625	100.386	116.338	114.327	99.4839	95.1202	97.0162	104.241	103.093	98.0768
13.253205	95.582	98.4761	105.12	101.027	97.7013	96.3311	100.884	116.503	114.372	99.861	94.6594	97.6177	103.846	103.922	99.6395
13.365385	95.967	98.9184	104.794	100.274	98.3704	95.0617	100.22	116.692	114.38	100.158	95.3243	97.4617	103.878	103.207	99.2798
13.477564	95.3898	99.0585	105.284	101.067	98.8892	96.2726	100.268	116.615	114.567	100.074	95.3898	97.0628	104.094	103.648	98.7805
13.589744	97.4029	99.6177	104.947	100.496	99.6341	97.011	100.562	116.947	114.911	100.161	95.0309	96.9551	104.197	103.545	99.0993
13.701923	96.8679	99.5867	104.948	100.993	99.4621	96.3807	100.48	116.868	115.075	100.068	95.9402	97.551	103.974	103.199	100.13
13.814103	96.5503	99.9271	105.141	100.662	99.3301	97.0266	101.08	117.021	115.359	100.962	96.949	97.7769	104.227	103.66	100.336
13.926282	96.4725	98.8918	105.693	101.049	99.8008	96.6696	101.247	117.279	115.67	100.631	96.4137	98.8295	104.452	103.862	100.365
14.038462	98.6907	100.512	105.572	102.711	100.672	97.3848	101.729	117.6	116.177	100.387	97.4058	97.925	104.81	104.213	100.983
14.150641	97.3223	100.045	105.815	102.151	100.318	97.9923	101.491	117.852	116.381	99.1948	96.9338	98.7048	104.748	104.996	100.966
14.262821	98.0392	100.288	106.108	103.648	100.197	97.344	101.819	118.397	117.121	98.6739	97.6734	98.6919	105.42	104.771	101.837
14.375	98.8391	101.111	106.775	105.051	100.053	98.0087	102.865	118.599	117.686	102.48	97.1118	97.8819	104.816	104.925	101.258
14.487179	98.0648	101.046	106.666	107.321	100.226	99.5261	102.15	118.809	118.06	105.974	97.1347	97.0489	104.447	103.623	100.692
14.599359	98.8394	101.343	106.885	108.503	99.672	98.3357	101.839	118.798	118.143	107.151	97.0506	97.2522	101.13	100.781	101.575
14.711538	98.1933	100.437	106.451	108.688	98.5516	97.274	100.075	117.919	117.398	107.761	97.9844	97.7901	100.202	100.595	102.746
14.823718	97.9057	99.5711	104.542	107.699	99.595	97.0962	98.0874	115.18	113.908	108.042	99.2128	98.7344	101.59	100.968	102.837
14.935897	97.6599	99.1823	103.977	106.44	101.342	97.4899	98.6156	114.727	111.72	108.475	98.3818	98.7913	101.997	102.14	103.838
15.048077	98.0755	98.8061	104.328	105.347	102.029	98.1224	98.4169	115.027	112.416	108.749	100.484	100.64	102.041	101.981	104.011
15.160256	99.6578	100.01	104.166	104.378	103.12	98.0004	100.07	115.348	113.025	109.746	102.001	102.231	102.684	102.213	105.171
15.272436	100.702	101.048	103.931	104.125	104.327	99.4002	100.131	115.726	112.935	110.282	102.398	102.522	104.036	103.451	106.107
15.384615	103.178	102.644	104.94	104.189	105.627	102.534	101.403	115.89	112.686	110.766	102.561	103.225	104.868	104.152	107.087
15.496795	102.946	103.673	105.951	104.975	105.943	102.158	103.58	116.056	112.611	110.783	102.522	103.722	105.425	105.025	107.506
15.608974	103.478	104.495	106.514	106.203	106.941	102.6	104.055	116.508	113.634	110.766	103.297	104.41	106.369	105.832	108.195
15.721154	103.355	104.928	107.138	106.789	107.131	103.365	105.151	116.745	114.625	110.875	103.34	104.207	106.766	106.263	108.355
15.833333	103.723	105.715	107.688	106.912	107.569	103.568	105.106	117.353	115.316	111.228	103.203	104.801	106.848	107.001	108.936
15.945513	104.639	106.107	108.09	107.142	107.175	103.907	105.559	117.323	115.947	111.421	103.474	104.535	107.197	106.749	108.982
16.057692	104.14	105.876	108.478	108.065	107.704	104.095	106.038	117.872	116.92	111.689	103.473	104.894	107.659	107.509	109.7
16.169872	104.726	106.311	108.887	108.666	107.709	103.767	106.276	117.998	117.365	112.068	103.936	105.269	107.76	107.796	110.131
16.282051	104.297	106.286	108.862	108.627	107.346	104.18	106.43	118.368	117.639	112.506	104.394	105.537	108.419	107.821	110.315
16.394231	104.486	106.614	108.907	109.194	107.516	103.964	106.057	118.217	117.801	113.047	104.434	105.438	108.463	108.19	110.539
16.50641	104.461	106.49	108.837	109.204	107.812	104.452	106.302	118.074	118.078	114.204	104.586	106.26	108.424	108.457	111.046
16.61859	104.839	106.523	108.804	109.356	108.291	104.427	106.455	118.128	118.324	114.56	104.709	106.061	108.584	108.786	111.266
16.730769	105.131	106.934	109.355	109.355	109.068	105.257	107.101	118.299	119.422	115.376	105.494	107.139	109.239	109.204	112.236
16.842949	105.458	107.6	109.902	109.437	109.293	105.26	107.274	118.706	120.416	116.174	105.655	106.902	109.733	109.891	112.759
16.955128	105.789	107.826	110.303	109.873	110.077	105.775	107.939	119.035	121.769	116.797	106.135	107.671	110.266	110.399	113.33
17.067308	105.986	108.076	110.701	109.991	110.73	106.313	108.11	119.311	123.15	117.491	106.701	108.053	110.547	110.684	113.979
17.179487	106.676	108.71	110.999	110.433	111.039	106.37	108.855	119.511	124.406	118.104	106.771	108.254	110.93	110.979	114.598
17.291667	106.802	109.234	111.579	110.704	111.337	107.013	109.259	119.919	126.272	118.946	107.004	108.648	111.661	111.729	115.271
17.403846	107.386	109.566	111.927	110.83	111.665	107.674	109.594	120.095	128.137	119.732	108.094	109.027	111.777	112.066	115.655
17.516026	107.943	109.997	112.322	111.506	112.621	108.019	109.979	120.626	129.58	120.687	108.301	109.793	112.359	112.637	116.768
17.628205	108.161	110.588	112.705	111.732	112.682	108.186	110.304	120.753	129.599	121.301	108.424	110.157	112.831	113.067	117.032
17.740385	109.113	110.889	113.169	112.183	113.232	109.037	110.692	121.077	129.111	122.334	108.854	110.341	113.314	113.651	117.901
17.852564	109.263	111.145	113.661	112.474	113.705	109.181	111.465	121.35	126.926	123.373	109.48	110.789	113.97	114.243	118.727
17.964744	109.804	112.01	113.981	112.927	114.002	110.049	111.711	121.698	125.089	124.433	109.892	111.452	114.425	114.638	119.484
18.076923	110.231	112.139	114.411	113.323	114.355	110.346	112.071	121.909	122.339	125.296	110.158	111.718	114.872	115.038	120.168
18.189103	110.803	112.694	114.963	113.885	114.786	110.795	112.517	122.376	120.297	126.463	110.711	112.639	115.392	115.713	121.378
18.301282	111.09	113.142	115.297	114.305	115.204	111.151	112.802	122.501	118.03	127.048	111.448	112.837	115.822	116.288	121.908
18.413462	111.672	113.422	115.732	114.66	115.738	111.5	113.332	122.833	116.189	127.62	112.003	113.471	116.556	116.881	122.949
18.525641	111.731	113.767	116.091	114.93	115.877	111.948	113.511	123.129	113.681	127.546	112.333	114.037	116.758	117.432	123.89
18.637821	112.133	114.13	116.419	115.186	116.336	112.591	114.104	123.463	112.437	127.372	112.909	114.382	117.747	118.144	124.918
18.75	112.182	114.363	116.575	115.501	116.676	112.762	114.192	123.577	110.087	126.557	113.234	114.663	118.06	118.629	125.5
18.862179	112.43	114.418	116.851	115.665	117.171	113.17	114.683	123.968	107.742	125.452	113.711	115.355	118.741	119.446	126.204
18.974359	111.971	114.412	117.003	115.867	117.498	113.437	115.129	124.124	105.848	123.993	114.212	115.53	118.979	119.88	126.369
19.086538	111.667	114.285	117.027	115.944	117.89	113.284	115.324	124.442	104.002	122.734	114.618	115.753	119.163	120.285	126.356
19.198718	110.929	113.917	116.904	115.926	118.341	113.421	115.513	124.574	102.81	120.844	114.485	115.524	119.034	120.582	126
19.310897	110.314	113.688	116.623	115.762	118.832	113.27	115.876	124.897	103.576	119.751	114.527	115.376	118.777	120.652	125.417
19.423077	109.377	113.147	116.27	115.442	119.101	112.744	115.929	125.079	103.295	118.004	114.275	114.348	117.754	120.432	124.289
19.535256	108.586	112.396	115.746	114.98	119.462	112.046	116.076	125.221	104.914	116.714	113.678	113.58	116.738	119.846	122.973
19.647436	108.105	111.912	115.166	114.781	119.832	110.944	115.98	125.337	105.991	115.423	112.601	112.042	115.408	118.75	121.639
19.759615	107.884	111.569	114.691	114.149	119.975	110.773	115.659	125.305	106.558	114.53	111.96	111.314	114.643	117.421	120.664
19.871795	107.964	111.562	114.552	113.938	119.915	109.279	115.183	125.174	107.222	113.716	110.683	110.621	113.451	115.427	118.874
19.983974	108.307	111.789	114.508	113.877	119.963	108.687	114.613	124.942	107.917	113.113	109.961	110.261	112.836	114.012	117.904
20.096154	108.522	112.048	114.673	113.98	119.688	108.503	114.136	124.733	108.248	112.916	109.288	110.297	112.626	112.659	116.934
20.208333	109.094	112.221	114.83	114.038	119.427	108.233	113.847	124.312	108.57	112.866	108.614	109.99	112.384	111.489	115.496
20.320513	109.167	112.499	114.998	114.296	119.312	108.586	113.708	124.131	109.016	113.331	108.701	110.279	112.541	111.222	114.601
20.432692	109.127	112.639	115.174	114.713	118.883	108.587	113.522	123.855	109.481	113.391	108.75	110.631	112.617	111.215	113.438
20.544872	109.61	113.117	115.451	114.786	118.793	109.084	113.604	123.781	109.435	113.564	108.905	110.732	112.747	111.525	112.417
20.657051	109.899	113.172	115.761	114.897	118.703	109.186	113.674	123.666	109.498	113.668	108.797	111.077	112.884	112.125	111.433
20.769231	110.109	113.392	115.774	115.112	118.771	109.39	113.781	123.671	109.73	113.498	108.911	111.128	113.222	112.673	111.058
20.88141	110.007	113.709	115.937	115.256	118.922	109.436	113.769	123.655	109.567	113.31	109.104	111.315	113.239	113.173	110.389
20.99359	110.546	113.779	116.184	115.459	119.237	109.875	114.053	123.721	109.836	113.268	109.207	111.756	113.272	113.613	110.057
21.105769	110.802	113.853	116.209	115.601	119.472	109.913	114.111	123.7	109.906	113.172	109.819	111.861	113.559	114.003	109.767
21.217949	110.606	113.92	116.296	115.866	119.579	110.022	114.111	123.734	110.234	112.777	109.905	112.056	113.888	114.525	109.659
21.330128	110.738	114.27	116.377	115.876	119.859	110.315	114.143	123.682	110.603	112.904	109.733	112.212	114.013	114.985	109.237
21.442308	110.76	114.216	116.479	115.908	120.013	110.362	114.344	123.668	111.031	112.832	110.142	112.305	114.323	115.331	109.543
21.554487	110.624	114.098	116.454	115.997	120.026	110.561	114.378	123.519	111.329	113.259	110.424	112.578	114.563	115.674	109.014
21.666667	110.807	114.182	116.369	115.946	120.117	110.681	114.365	123.368	111.965	113.848	110.656	112.787	114.911	116.203	109.686
21.778846	111.102	114.424	116.341	115.943	120.081	110.926	114.408	123.13	112.189	114.526	110.94	113.328	115.248	116.66	109.996
21.891026	111.205	114.46	116.52	116.007	119.967	111.392	114.52	122.95	112.73	115.619	111.346	113.252	115.533	117.115	110.773
22.003205	111.215	114.592	116.564	116.063	119.775	111.458	114.665	122.636	113.245	116.665	111.573	113.536	115.722	117.565	111.331
22.115385	111.65	114.885	116.934	116.285	119.604	111.859	114.806	122.55	113.625	117.799	112.109	113.974	116.123	118.05	112.099
22.227564	111.733	114.886	116.917	116.576	119.422	111.929	115.024	122.587	113.853	118.794	112.253	114.293	116.634	118.284	112.504
22.339744	112.106	115.255	117.207	116.541	119.406	112.333	115.378	122.512	114.235	120.238	112.636	114.504	116.996	118.704	113.171
22.451923	112.318	115.576	117.574	117.015	119.318	112.718	115.616	122.76	114.877	121.617	113.224	114.912	117.356	119.209	114
22.564103	112.675	115.71	117.792	117.246	119.273	113.004	115.882	122.795	115.169	122.71	113.275	115.106	117.629	119.392	114.726
22.676282	112.907	116.191	118.055	117.486	119.423	113.381	116.398	123.141	115.725	124.503	113.81	115.419	118.136	119.954	115.879
22.788462	113.263	116.356	118.272	117.747	119.693	113.72	116.618	123.372	116.144	125.495	114.169	115.752	118.591	120.341	116.517
22.900641	113.474	116.702	118.488	118.046	120.089	114.084	116.983	123.771	116.705	126.612	114.533	116.044	118.986	120.786	117.513
23.012821	113.795	116.851	118.801	118.467	120.481	114.367	117.304	124.017	117.224	127.396	114.771	116.364	119.471	121.433	118.563
23.125	114.187	117.441	119.171	118.692	121.132	114.844	117.645	124.372	117.813	127.656	115.294	116.85	119.999	122.163	119.853
23.237179	114.379	117.481	119.365	118.789	121.442	115.102	117.892	124.612	118.286	127.593	115.624	116.987	120.307	122.539	120.55
23.349359	114.662	117.825	119.675	119.101	121.949	115.435	118.197	124.959	118.885	127.402	116.22	117.44	120.927	123.337	122.07
23.461538	114.826	118.06	120.038	119.543	122.498	115.782	118.564	125.258	119.356	126.765	116.651	117.738	121.43	123.963	123.006
23.573718	115.338	118.354	120.356	119.766	123.118	116.006	118.817	125.573	119.938	126.125	117.178	118.221	122.054	124.816	124.271
23.685897	115.58	118.658	120.559	120.052	123.649	116.378	119.073	125.838	120.173	125.197	117.475	118.556	122.631	125.613	125.403
23.798077	115.831	119.06	120.924	120.438	124.48	116.873	119.626	126.461	120.268	124.589	118.073	118.973	123.31	126.728	126.685
23.910256	116.031	119.307	121.123	120.653	124.979	117.096	119.762	126.611	119.707	123.87	118.485	119.34	123.834	127.374	127.616
24.022436	116.37	119.499	121.495	120.952	125.743	117.485	120.158	126.974	118.121	123.115	119.08	119.841	124.625	128.632	128.698
24.134615	116.798	119.956	121.889	121.322	126.545	118.019	120.557	127.413	115.046	122.399	119.589	120.332	125.397	129.64	129.228
24.246795	117.046	120.28	122.2	121.62	127.398	118.462	120.968	127.775	112.605	121.949	120.472	120.931	126.262	130.833	129.35
24.358974	117.324	120.591	122.41	121.96	128.067	118.829	121.2	128.018	107.703	121.161	121.082	121.291	127.038	131.823	129.293
24.471154	117.788	120.941	122.759	122.301	128.828	119.301	121.615	128.422	102.124	120.608	121.769	121.845	127.87	132.644	129.098
24.583333	118.12	121.331	123.182	122.679	129.725	119.767	122.033	128.867	99.7185	120.182	122.668	122.539	128.937	133.371	128.633
24.695513	118.597	121.663	123.51	122.97	130.649	120.109	122.311	129.274	103.496	119.678	123.472	123.132	130.019	133.561	127.815
24.807692	118.983	122.109	124.028	123.53	131.765	120.757	122.896	129.827	106.679	119.233	124.464	123.947	131.342	133.564	127.241
24.919872	119.36	122.423	124.273	123.761	132.505	121.201	123.122	130.16	108.552	118.785	125.225	124.464	132.071	133.131	126.35
25.032051	119.799	122.864	124.72	124.196	133.85	121.751	123.662	130.664	110.112	118.248	126.538	125.3	133.058	132.278	125.616
25.144231	120.194	123.304	125.178	124.668	134.922	122.288	124.104	131.214	111.35	117.869	127.506	126.171	133.492	131.092	124.822
25.25641	120.709	123.802	125.668	125.16	136.144	122.977	124.644	131.751	112.582	117.508	128.664	127.154	133.457	130.22	124.21
25.36859	121.099	124.179	125.984	125.502	137.12	123.388	124.966	132.193	113.198	116.825	129.547	128.099	132.991	128.688	123.391
25.480769	121.702	124.875	126.655	126.236	138.097	124.345	125.664	132.942	114.171	116.575	130.597	129.371	132.371	127.915	122.997
25.592949	122.152	125.169	126.96	126.579	138.404	124.822	126.053	133.365	114.634	116.134	130.945	130.219	131.161	126.826	122.399
25.705128	122.704	125.791	127.546	127.088	138.508	125.597	126.634	134.057	115.273	115.799	131.099	131.489	129.901	125.671	121.771
25.817308	123.272	126.34	128.106	127.678	138.434	126.352	127.246	134.758	115.91	115.277	130.977	132.604	128.596	124.617	121.195
25.929487	123.932	126.94	128.684	128.302	138.127	127.227	127.831	135.507	116.508	114.928	130.604	133.448	127.769	124.2	120.837
26.041667	124.319	127.415	129.142	128.692	137.302	127.852	128.232	136.081	116.855	114.315	129.614	133.679	126.272	123.282	120.346
26.153846	125.163	128.21	129.902	129.569	136.804	129.032	129.064	137.114	117.578	114.053	128.871	133.651	125.488	122.749	120.111
26.266026	125.655	128.666	130.359	130.008	136.028	129.703	129.532	137.696	118.025	113.627	127.876	133.213	124.353	122.091	119.778
26.378205	126.296	129.239	130.897	130.604	135.292	130.692	130.128	138.513	118.432	113.115	126.845	132.179	123.325	121.49	119.556
26.490385	127.204	130.09	131.715	131.493	134.836	131.89	130.94	139.647	118.953	112.723	126.145	131.3	122.615	121.09	119.276
26.602564	127.723	130.61	132.209	131.973	134.135	132.685	131.49	140.369	119.346	112.277	125.166	129.888	121.627	120.482	119.099
26.714744	128.605	131.43	132.994	132.802	133.548	134.084	132.252	141.697	119.842	111.633	124.328	128.499	120.592	119.928	118.829
26.826923	129.487	132.279	133.818	133.702	132.948	135.225	133.038	142.824	120.343	111.102	123.495	127.115	119.592	119.307	118.572
26.939103	130.458	133.185	134.693	134.649	132.568	136.475	133.936	144.212	120.799	110.745	122.908	126.233	118.849	118.989	118.35
27.051282	131.35	133.998	135.439	135.522	131.982	137.374	134.652	145.568	121.188	110.513	122.007	124.631	117.61	118.196	118.12
27.163462	132.664	135.234	136.624	136.826	131.683	138.233	135.827	147.329	121.789	110.389	121.423	123.856	116.855	117.881	118.114
27.275641	133.472	135.979	137.334	137.661	131.308	138.358	136.518	148.415	122.161	110.826	120.853	122.643	115.677	117.468	117.838
27.387821	134.825	137.245	138.495	139.171	130.906	138.284	137.621	149.86	122.605	112.406	120.308	121.49	114.633	116.82	117.733
27.5	136.016	138.435	139.645	140.579	130.531	137.75	138.768	150.624	123.102	114.038	119.588	120.275	113.042	116.216	117.35
27.612179	137.083	139.629	140.813	142.235	130.274	137.107	139.966	150.639	123.497	115.731	119.007	119.208	112.104	115.471	117.196
27.724359	137.502	140.304	141.517	143.755	129.639	135.697	140.837	150.095	123.699	116.755	117.838	117.376	109.376	114.533	116.285
27.836538	137.533	140.723	142.001	145.583	129.153	134.525	141.774	149.176	123.681	117.326	116.686	115.419	106.501	112.997	115.233
27.948718	136.824	140.374	141.966	146.458	128.119	132.854	141.852	147.408	123.525	117.223	114.231	112.044	100.729	110.266	112.91
28.060897	135.095	139.561	141.124	147.097	126.608	131.083	141.646	145.575	122.739	116.565	111.893	108.898	95.867	107.219	110.673
28.173077	132.207	137.737	139.896	147.258	124.162	128.692	140.884	143.247	121.71	115.648	109.976	105.585	100.337	104.291	110.265
28.285256	128.312	134.894	138.028	146.992	120.066	125.195	138.948	139.814	120.137	114.159	108.783	103.939	102.109	102.723	110.462
28.397436	125.546	132.814	136.913	145.77	117.897	122.38	137.157	136.846	119.398	112.442	108.664	104.847	104.991	101.477	110.923
28.509615	123.559	131.656	136.295	143.918	119.346	120.195	136.433	134.687	119.986	110.729	108.28	105.889	106.758	100.618	111
28.621795	122.718	130.964	135.8	142.512	120.465	119.663	136.254	134.55	120.769	109.379	107.643	107.352	108.398	100.565	111.047
28.733974	121.355	129.777	134.705	140.232	121.039	118.93	135.871	134.546	121.242	106.791	107.343	108.543	109.622	98.8554	111.039
28.846154	120.553	129.076	134.028	138.71	121.549	118.568	135.505	134.468	121.981	104.963	106.638	110.008	110.889	97.6241	110.879
28.958333	119.312	127.989	132.985	137.048	121.733	117.936	134.798	134.283	122.358	102.196	105.81	110.938	111.91	97.3632	110.662
29.070513	118.045	126.868	131.876	135.531	121.787	117.091	133.988	133.969	122.915	99.623	105.593	112.048	112.993	99.0369	110.162
29.182692	116.793	125.671	130.736	134.076	121.867	116.151	133.088	133.523	123.236	93.9864	105.232	113.205	113.641	100.241	109.981
29.294872	115.751	124.76	129.917	133.142	121.82	115.48	132.406	133.188	123.683	95.9674	105.155	114.088	114.495	101.992	109.609
29.407051	114.157	123.144	128.49	131.593	121.706	114.136	131.205	132.492	123.864	98.9875	104.94	114.689	115.032	103.593	109.39
29.519231	113.173	121.977	127.504	130.586	121.605	113.39	130.487	132.115	124.441	101.693	105.85	115.448	115.977	104.911	109.176
29.63141	112.394	120.567	126.214	129.279	121.474	112.28	129.4	131.517	124.697	103.527	106.126	116.067	116.36	106.101	109.001
29.74359	112.286	118.823	124.813	128.061	121.354	111.795	128.307	130.912	124.915	105.283	106.859	116.607	116.833	107.178	108.144
29.855769	112.945	117.64	123.783	127.183	121.18	111.268	127.558	130.492	125.299	107.115	107.845	117.307	117.585	108.014	108.028
29.967949	113.391	115.942	122.24	125.922	121.041	111.284	126.464	129.866	125.507	107.927	108.179	117.731	117.894	108.603	107.557
30.080128	114.348	114.237	120.666	124.655	120.878	111.649	125.406	129.259	125.851	108.916	108.893	118.323	118.468	109.404	107.46
30.192308	115.239	112.646	118.843	123.296	120.723	112.174	124.224	128.66	126.119	110.082	109.611	118.746	118.959	110.376	106.831
30.304487	116.178	112.225	117.175	122.286	120.555	112.995	123.384	128.178	126.424	110.614	110.197	119.278	119.501	110.96	106.914
30.416667	116.795	112.959	114.857	120.527	120.398	113.492	121.875	127.484	126.646	111.239	110.657	119.567	119.736	111.313	106.679
30.528846	117.724	114.4	112.658	119.233	120.308	114.416	120.966	127.029	127.073	112.191	111.405	120.18	120.396	112.063	106.277
30.641026	118.166	115.24	110.111	117.492	120.155	114.979	119.468	126.383	127.22	112.506	111.684	120.55	120.657	112.633	106.055
30.753205	118.934	116.661	110.556	115.516	119.953	115.695	117.86	125.685	127.55	113.275	112.392	120.951	121.169	113.229	105.542
30.865385	119.624	117.839	112.615	113.158	119.862	116.412	115.949	125.08	127.862	114.089	112.977	121.386	121.638	113.795	105.451
30.977564	120.331	118.898	114.577	111.029	119.791	117.039	114.409	124.62	128.163	114.631	113.555	121.827	122.035	114.372	104.901
31.089744	120.759	119.885	116.452	109.125	119.693	117.676	111.495	123.73	128.339	114.925	113.818	122.136	122.315	114.764	104.689
31.201923	121.436	120.725	117.88	110.413	119.551	118.298	108.788	123.193	128.665	115.417	114.433	122.549	122.762	115.266	104.574
31.314103	122.085	121.672	119.389	112.649	119.504	118.987	106.099	122.564	128.923	115.923	114.953	122.981	123.213	115.685	104.335
31.426282	122.614	122.376	120.487	114.517	119.536	119.56	106.573	121.67	129.206	116.429	115.313	123.298	123.527	116.129	104.138
31.538462	123.227	123.193	121.698	116.461	119.505	120.295	109.634	121.221	129.566	116.966	115.856	123.866	124.034	116.62	104.653
31.650641	123.595	123.673	122.349	117.432	119.491	120.778	111.362	120.368	129.728	117.192	116.164	124.082	124.324	116.853	104.37
31.762821	124.12	124.446	123.327	119.058	119.423	121.301	113.663	119.551	129.989	117.795	116.606	124.507	124.727	117.351	104.494
31.875	124.724	125.088	124.134	119.878	119.448	121.907	115.2	118.86	130.314	118.251	116.909	124.978	125.152	117.814	104.684
31.987179	125.256	125.733	124.914	121.005	119.43	122.485	116.681	118.06	130.596	118.744	117.286	125.391	125.6	118.207	105.01
32.099359	125.717	126.3	125.624	121.936	119.419	123.041	117.933	117.05	130.827	119.172	117.686	125.734	125.992	118.611	104.882
32.211538	126.309	127.055	126.486	122.898	119.431	123.716	119.367	116.469	131.191	119.672	118.243	126.324	126.578	119.092	105.23
32.323718	126.634	127.413	126.969	123.505	119.534	124.128	119.984	115.632	131.376	120.007	118.53	126.647	126.881	119.375	105.161
32.435897	127.22	128.045	127.683	124.391	119.554	124.78	121.078	115.039	131.683	120.468	118.951	127.149	127.37	119.845	105.717
32.548077	127.711	128.625	128.32	125.056	119.61	125.332	121.894	114.34	131.945	120.932	119.419	127.642	127.905	120.282	105.715
32.660256	128.015	128.995	128.735	125.559	119.634	125.719	122.459	114.187	132.133	121.201	119.651	127.949	128.235	120.509	106.075
32.772436	128.611	129.651	129.456	126.311	119.733	126.393	123.41	114.218	132.411	121.784	120.224	128.603	128.848	120.927	106.226
32.884615	128.966	130.074	129.911	126.834	119.799	126.836	123.967	114.578	132.65	122.14	120.612	128.965	129.266	121.362	106.66
32.996795	129.454	130.577	130.485	127.44	119.802	127.464	124.588	115.219	132.892	122.58	121	129.498	129.847	121.732	106.97
33.108974	129.87	131.082	130.968	127.985	119.802	127.944	125.188	115.737	133.094	123.035	121.453	130.01	130.37	122.097	107.229
33.221154	130.297	131.562	131.49	128.498	119.869	128.52	125.81	116.742	133.324	123.463	121.941	130.546	130.973	122.579	107.831
33.333333	130.559	131.848	131.779	128.854	119.893	128.865	126.14	117.137	133.428	123.776	122.231	130.905	131.342	122.782	107.935
33.445513	131.031	132.347	132.32	129.389	119.851	129.41	126.685	118.18	133.617	124.28	122.685	131.546	132.069	123.314	108.155
33.557692	131.335	132.679	132.689	129.785	119.812	129.934	127.132	118.722	133.773	124.675	123.051	131.997	132.545	123.602	108.638
33.669872	131.675	133.097	133.103	130.191	119.886	130.454	127.535	119.439	133.912	125.019	123.408	132.563	133.183	124.054	109.063
33.782051	132.022	133.443	133.482	130.603	119.824	130.996	127.929	119.985	134.04	125.414	123.834	133.124	133.826	124.377	109.389
33.894231	132.331	133.809	133.866	130.98	119.804	131.534	128.308	120.585	134.16	126.553	124.301	133.693	134.5	124.792	109.615
34.00641	132.526	134.043	134.094	131.192	119.78	131.872	128.535	120.983	134.244	126.732	124.547	134.082	134.928	125.016	110.036
34.11859	132.838	134.376	134.444	131.545	119.714	132.411	128.878	121.483	134.363	127.009	124.976	134.653	135.631	125.397	110.456
34.230769	133.122	134.698	134.762	131.894	119.696	132.97	129.166	121.919	134.461	127.391	125.35	135.227	136.34	125.813	110.639
34.342949	133.315	134.91	134.979	132.084	119.688	133.329	129.374	122.215	134.488	127.56	125.603	135.583	136.826	125.985	110.777
34.455128	133.685	135.328	135.368	132.513	119.634	134.082	129.735	122.693	134.563	127.632	126.072	136.344	137.773	126.434	111.194
34.567308	133.865	135.504	135.562	132.702	119.554	134.472	129.92	122.944	134.628	127.794	126.239	136.708	138.259	126.683	111.366
34.679487	134.148	135.812	135.862	133.011	119.507	135.071	130.168	123.246	134.688	127.962	126.6	137.271	138.784	127.046	111.819
34.791667	134.411	136.12	136.145	133.287	119.499	135.685	130.409	123.551	134.737	128.201	126.918	137.799	139.672	127.343	111.913
34.903846	134.691	136.423	136.433	133.601	119.451	136.315	130.611	123.873	134.742	128.356	127.232	138.312	140.333	127.659	112.155
35.016026	134.863	136.621	136.609	133.782	119.333	136.71	130.763	124.01	134.754	128.526	127.424	138.643	140.739	127.841	112.27
35.128205	135.256	137.035	137.004	134.177	119.312	137.506	131.062	124.384	134.802	128.912	127.826	139.273	141.443	128.191	112.619
35.240385	135.441	137.246	137.197	134.39	119.291	137.881	131.19	124.516	134.823	128.938	128.012	139.567	141.704	128.408	112.846
35.352564	135.642	137.48	137.414	134.602	119.311	138.227	131.354	124.661	134.851	128.948	128.207	139.868	141.88	128.598	113.162
35.464744	136.044	137.902	137.805	135.021	119.239	138.604	131.656	124.944	134.904	128.997	128.534	140.329	142.003	128.93	113.262
35.576923	136.243	138.119	138.006	135.231	119.151	138.663	131.782	125.108	134.93	129.176	128.65	140.539	141.954	129.092	113.304
35.689103	136.574	138.471	138.336	135.584	119.141	138.629	132.011	125.323	135.002	129.154	128.844	140.82	141.821	129.311	113.465
35.801282	136.894	138.823	138.664	135.94	119.166	138.437	132.261	125.507	135.048	129.18	129.058	141.006	141.473	129.554	113.6
35.913462	137.215	139.163	139.027	136.326	119.121	138.063	132.507	125.697	135.126	129.297	129.276	141.114	141.048	129.776	113.747
36.025641	137.454	139.435	139.295	136.633	119.093	137.334	132.678	125.785	135.153	129.247	129.392	141.131	140.299	129.936	113.867
36.137821	137.848	139.829	139.745	137.141	119.148	136.799	133.013	126.025	135.251	129.225	129.6	141.101	139.792	130.252	113.818
36.25	138.044	140.024	139.994	137.432	119.056	135.922	133.164	126.179	135.294	129.272	129.68	141.003	138.964	130.394	113.845
36.362179	138.334	140.3	140.374	137.896	119.137	135.056	133.449	126.31	135.379	129.274	129.873	140.84	138.166	130.649	113.942
36.474359	138.574	140.519	140.75	138.385	119.097	134.142	133.743	126.502	135.474	129.314	130.067	140.554	137.319	130.887	113.905
36.586538	138.685	140.623	140.984	138.705	119.062	133.393	133.939	126.615	135.539	129.38	130.18	140.182	136.612	131.073	114.011
36.698718	138.84	140.729	141.424	139.359	119.093	132.631	134.29	126.804	135.657	129.479	130.365	139.857	135.872	131.388	113.894
36.810897	138.921	140.734	141.695	139.772	119.125	131.74	134.58	126.998	135.788	129.552	130.55	139.349	135.005	131.659	114.013
36.923077	138.917	140.697	141.982	140.317	119.161	130.907	134.937	127.203	135.909	129.577	130.734	138.797	134.204	131.948	114.112
37.035256	138.845	140.516	142.181	140.845	119.125	130.023	135.296	127.396	136.043	129.575	130.983	138.188	133.335	132.272	114.481
37.147436	138.723	140.322	142.306	141.343	119.153	129.503	135.685	127.607	136.175	129.637	131.205	137.735	132.757	132.639	114.671
37.259615	138.393	139.817	142.303	141.612	119.266	128.545	135.935	127.737	136.239	129.683	131.352	136.91	131.806	132.882	114.641
37.371795	138.14	139.485	142.272	141.97	119.228	127.944	136.445	127.962	136.408	129.734	131.655	136.36	131.102	133.422	114.665
37.483974	137.721	138.953	142.146	142.075	119.305	127.2	136.743	128.158	136.544	129.766	131.867	135.642	130.292	133.775	114.641
37.596154	137.211	138.341	141.888	142.046	119.283	126.458	137.17	128.339	136.705	129.854	132.136	134.91	129.524	134.271	114.555
37.708333	136.651	137.677	141.499	141.901	119.34	125.748	137.582	128.556	136.879	129.931	132.399	134.161	128.716	134.806	114.524
37.820513	136.251	137.218	141.171	141.658	119.416	125.286	137.846	128.664	136.989	129.961	132.592	133.665	128.2	135.179	114.658
37.932692	135.632	136.527	140.631	141.136	119.422	124.611	138.234	128.856	137.162	129.996	132.889	132.944	127.385	135.736	114.532
38.044872	134.978	135.826	140.013	140.453	119.457	123.953	138.592	129.061	137.325	130.047	133.153	132.189	126.623	136.241	114.551
38.157051	134.481	135.276	139.513	139.862	119.515	123.416	138.902	129.24	137.506	130.107	133.447	131.665	126.043	136.615	114.458
38.269231	133.627	134.355	138.613	138.754	119.464	122.576	139.057	129.347	137.618	130.146	133.637	130.713	125.052	136.7	114.388
38.38141	133.171	133.859	138.113	138.141	119.512	122.154	139.265	129.611	137.86	130.188	134.006	130.2	124.541	136.68	114.389
38.49359	132.461	133.103	137.345	137.196	119.536	121.5	139.285	129.734	137.982	130.192	134.167	129.442	123.752	136.346	114.403
38.605769	131.76	132.361	136.591	136.253	119.485	120.807	139.248	129.945	138.184	130.196	134.367	128.688	122.976	135.526	114.257
38.717949	131.038	131.612	135.789	135.336	119.508	120.179	139.12	130.16	138.352	130.178	134.492	127.888	122.159	134.249	114.229
38.830128	130.442	131.027	135.172	134.649	119.505	119.66	138.867	130.275	138.441	130.137	134.489	127.238	121.599	133.155	114.002
38.942308	129.798	130.328	134.431	133.812	119.478	118.989	138.404	130.493	138.577	130.098	134.457	126.493	120.832	131.531	115.661
39.054487	129.044	129.508	133.607	132.93	119.449	118.345	138.03	130.705	138.726	130.053	134.348	125.681	120.043	129.751	116.617
39.166667	128.306	128.777	132.833	132.138	119.432	117.617	137.421	130.875	138.86	129.984	134.08	124.846	119.269	128.272	115.719
39.278846	127.463	127.875	131.886	131.237	119.342	116.921	136.633	131.033	138.979	129.877	133.621	123.863	118.389	125.936	116.125
39.391026	126.917	127.265	131.275	130.712	119.251	116.362	136.071	131.235	139.099	129.805	133.204	123.17	117.842	124.645	116.135
39.503205	125.929	126.256	130.245	129.842	119.122	115.53	135.066	131.322	139.147	129.607	132.235	122.025	116.908	122.488	116.094
39.615385	125.136	125.454	129.373	129.25	119.092	114.902	134.235	131.501	139.217	129.49	131.34	121.007	116.203	120.528	115.868
39.727564	124.24	124.449	128.35	128.626	118.935	114.107	133.249	131.598	139.24	129.297	130.115	119.883	115.287	118.393	115.869
39.839744	123.303	123.443	127.335	128.107	118.685	113.351	132.255	131.748	139.207	129.091	128.943	118.728	114.423	116.638	115.513
39.951923	122.196	122.34	126.196	127.698	118.52	112.519	131.131	131.83	139.142	128.769	127.219	117.345	113.609	113.956	114.484
40.064103	121.483	121.576	125.465	127.482	118.296	111.985	130.384	131.861	139.039	128.544	126.128	116.379	112.925	112.087	114.795
40.176282	120.432	120.542	124.546	127.338	117.96	111.186	129.247	131.847	138.811	128.16	124.568	115.057	112.245	109.717	114.54
40.288462	119.558	119.758	123.923	127.467	117.553	110.203	128.032	131.821	138.464	127.717	123.061	113.598	111.614	107.208	114.391
40.400641	119.075	119.612	124.298	127.75	117.175	109.523	127.176	131.692	138.078	127.321	122.155	112.791	111.183	105.565	114.346
40.512821	119.388	120.093	125.111	128.047	116.209	108.38	125.63	131.394	137.318	126.648	121.267	112.135	111.349	103.71	114.616
40.625	120.423	121.213	126.237	128.709	115.527	107.745	124.833	131.127	136.857	126.241	121.372	112.367	112.283	103.998	117.89
40.737179	121.051	121.757	126.774	129.107	113.856	107.271	123.843	130.74	136.316	125.718	121.646	112.993	113.044	105.447	119.388
40.849359	121.777	122.352	127.272	129.678	111.605	107.653	123.537	130.857	137.336	125.643	122.113	113.505	114.385	107.395	122.641
40.961538	122.047	122.484	127.384	130.153	108.894	108.594	124.186	131.577	138.75	126.875	122.505	113.978	115.347	109.062	121.507
41.073718	122.029	122.486	127.338	130.355	113.32	109.576	124.755	132.147	140.399	127.396	122.595	114.06	116.089	110.47	120.849
41.185897	121.903	122.273	127.149	130.431	117.763	110.752	125.614	132.668	142.577	128.409	122.61	114.194	117.026	112.217	121.17
41.298077	121.585	121.786	126.794	130.36	119.79	111.221	125.898	132.704	143.481	129.058	122.474	114.153	117.5	113.166	121.302
41.410256	121.058	121.206	126.28	129.991	122.082	111.593	125.916	132.52	143.995	129.736	122.231	113.794	117.893	114.234	121.173
41.522436	120.395	120.556	125.674	129.343	123.673	111.726	125.774	131.952	143.957	130.106	121.778	113.356	118.222	114.896	122.06
41.634615	119.964	120.004	125.235	128.752	124.885	111.682	125.531	131.098	143.687	130.213	121.286	113.006	118.383	115.5	122.057
41.746795	119.13	119.139	124.446	127.698	125.5	111.456	124.852	130.357	142.682	130.251	120.617	112.306	118.447	115.782	121.879
41.858974	118.599	118.56	124.01	126.87	126.545	111.332	124.368	129.498	141.789	130.22	120.15	111.791	118.53	116.208	121.803
41.971154	117.916	117.786	123.348	125.858	126.921	111.196	123.666	128.51	140.691	130.092	119.481	111.289	118.578	116.394	121.687
42.083333	117.227	117.092	122.785	124.895	127.172	111.084	122.944	127.489	139.6	130.074	118.883	110.681	118.579	116.58	121.419
42.195513	116.691	116.624	122.384	124.222	127.21	110.907	122.48	126.824	138.877	130.11	118.476	110.386	118.547	116.824	120.082
42.307692	116.075	115.84	121.78	123.289	127.067	110.754	121.73	125.854	137.86	130.086	117.804	109.964	118.485	116.911	120.892
42.419872	115.412	115.084	121.248	122.401	126.512	110.614	121.019	124.958	136.857	130.086	117.328	109.759	118.474	116.966	120.965
42.532051	114.74	114.336	120.75	121.532	125.608	110.437	120.36	124.072	135.928	130.099	116.888	109.674	118.49	117.016	121.091
42.644231	114.28	113.749	120.279	120.883	124.796	110.437	119.786	123.373	135.244	130.09	116.532	109.6	118.412	117.17	121.047
42.75641	113.394	112.961	119.637	119.838	123.369	110.312	118.982	122.388	134.282	130.107	116.161	109.646	118.375	117.197	120.972
42.86859	112.954	112.413	119.353	119.387	122.608	110.417	118.479	121.888	133.705	130.2	115.981	109.805	118.322	117.318	121.002
42.980769	112.3	111.627	118.809	118.525	121.425	110.246	117.846	121.061	132.904	130.219	115.73	109.907	118.352	117.296	120.882
43.092949	111.81	111.174	118.383	117.864	120.484	110.15	117.28	120.448	132.194	130.241	115.609	109.99	118.294	117.395	120.911
43.205128	111.331	110.603	118.178	117.419	119.789	110.234	116.755	119.988	131.714	130.333	115.501	110.194	118.278	117.375	120.922
43.317308	110.601	109.723	117.599	116.53	118.775	110.394	115.985	119.252	130.887	130.391	115.267	110.339	118.258	117.43	120.896
43.429487	110.126	109.22	117.318	116.057	118.247	110.221	115.604	118.851	130.367	130.487	115.209	110.593	118.279	117.421	120.885
43.541667	109.536	108.611	116.882	115.391	117.608	110.257	114.92	118.356	129.737	130.56	115.197	110.664	118.25	117.547	120.921
43.653846	108.927	107.65	116.48	114.625	116.978	110.378	114.404	117.873	129.127	130.693	115.132	110.955	118.316	117.548	120.909
43.766026	108.391	106.814	116.215	114.07	116.464	110.291	113.716	117.488	128.53	130.788	115.17	111.073	118.312	117.589	120.955
43.878205	107.713	106.379	115.839	113.469	116.081	110.26	113.357	117.142	128.112	130.908	115.121	111.329	118.366	117.636	120.929
43.990385	107.025	105.366	115.401	112.637	115.621	110.438	112.613	116.747	127.398	130.999	115.089	111.449	118.323	117.639	120.921
44.102564	106.736	104.739	115.145	112.24	115.318	110.397	112.148	116.571	127.003	131.126	115.227	111.641	118.384	117.636	120.931
44.214744	106.039	104.097	114.874	111.716	115.08	110.663	111.757	116.318	126.502	131.282	115.185	111.868	118.386	117.759	120.928
44.326923	105.263	102.998	114.665	110.885	114.74	110.471	110.969	116.097	125.982	131.408	115.173	111.964	118.431	117.785	121.347
44.439103	104.764	102.733	114.352	110.53	114.544	110.682	110.649	115.997	125.624	131.625	115.294	112.237	118.455	117.835	119.111
44.551282	104.238	101.514	114.055	109.8	114.321	110.669	109.854	115.856	125.046	131.703	115.326	112.302	118.529	117.824	118.12
44.663462	104.002	101.048	113.816	109.262	114.148	110.758	109.45	115.773	124.628	131.897	115.383	112.487	118.579	117.905	118.309
44.775641	103.062	100.076	113.594	108.85	113.991	110.888	108.911	115.749	124.193	132.119	115.352	112.751	118.654	117.997	118.587
44.887821	102.892	99.248	113.4	108.258	113.762	111.03	108.279	115.666	123.72	132.32	115.419	112.904	118.694	118.095	118.855
45.000000	102.161	98.6095	113.248	107.633	113.529	110.911	107.825	115.65	123.236	132.515	115.505	113.137	118.845	118.247	119.051
45.112179	101.79	97.8075	113.068	107.158	113.435	111.065	107.29	115.659	122.938	132.671	115.556	113.379	118.945	118.29	119.266
45.224359	101.626	97.3871	112.998	106.608	113.328	111.24	106.822	115.663	122.416	132.933	115.63	113.646	119.081	118.396	119.664
45.336538	101.089	97.3857	112.84	106.1	113.238	111.105	106.281	115.691	122.022	133.227	115.854	113.866	119.125	118.491	120.034
45.448718	100.786	96.7543	112.773	105.667	113.104	111.33	105.871	115.786	121.605	133.487	115.962	114.149	119.28	118.646	120.466
45.560897	100.601	97.2633	112.602	104.924	113.068	111.421	105.23	115.825	121.064	133.692	116.181	114.387	119.288	118.64	120.779
45.673077	100.242	97.7488	112.619	104.571	112.973	111.42	105.069	115.967	120.795	134.101	116.317	114.667	119.396	118.783	121.341
45.785256	100.008	98.1206	112.495	104.134	112.858	111.519	104.311	116.03	120.347	134.314	116.494	114.681	119.429	118.821	121.636
45.897436	99.9023	99.136	112.32	103.777	112.755	111.628	104.187	116.083	119.937	134.666	116.656	115.039	119.479	118.888	122.192
46.009615	99.835	99.3528	112.27	103.208	112.781	111.856	103.437	116.212	119.503	135.014	116.921	115.164	119.549	118.993	122.715
46.121795	99.7537	100.174	112.181	102.715	112.737	111.964	103.309	116.168	119.106	135.244	116.987	115.282	119.61	119.059	123.111
46.233974	100.234	100.696	112.222	102.441	112.856	112.16	102.877	116.365	118.756	135.739	117.21	115.43	119.68	119.146	123.858
46.346154	100.206	101.37	112.145	102.294	112.837	112.342	103.082	116.455	118.294	135.999	117.417	115.589	119.724	119.221	124.316
46.458333	101.112	101.845	112.073	101.994	112.94	112.487	102.874	116.597	117.913	136.378	117.557	115.705	119.814	119.343	124.985
46.570513	101.393	102.159	112.055	101.967	112.862	112.603	102.632	116.681	117.489	136.777	117.72	115.868	119.887	119.384	125.646
46.682692	102.119	103.021	112.035	101.973	112.991	112.873	102.744	116.825	117.09	137.151	117.789	115.997	119.959	119.47	126.331
46.794872	102.652	103.25	111.979	102.516	112.995	112.939	102.905	116.888	116.384	137.388	117.898	116.073	120.008	119.577	126.763
46.907051	103.023	103.672	112.102	102.696	112.97	113.059	103.012	117.11	116.09	137.73	118.178	116.196	120.104	119.651	127.393
47.019231	103.571	104.474	112.084	102.875	113.028	113.227	103.601	117.246	115.605	138.051	118.354	116.354	120.191	119.735	127.847
47.13141	103.965	104.503	112.046	103.029	113.056	113.286	103.769	117.353	115.027	138.247	118.416	116.434	120.234	119.824	128.061
47.24359	104.545	104.961	112.14	103.526	113.155	113.532	104.197	117.487	114.562	138.378	118.595	116.573	120.38	119.934	128.103
47.355769	104.887	105.164	112.211	103.806	113.049	113.585	104.568	117.544	114.072	138.406	118.703	116.672	120.409	119.991	127.937
47.467949	105.334	105.576	112.246	104.191	113.106	113.68	104.868	117.687	113.927	138.325	118.818	116.806	120.477	120.126	127.577
47.580128	105.785	106.022	112.26	104.69	113.071	113.796	105.353	117.786	114.318	137.991	118.929	116.905	120.569	120.199	126.773
47.692308	105.987	106.306	112.283	105.061	113.051	113.908	105.529	117.952	115.215	137.303	119.036	117.057	120.634	120.258	125.79
47.804487	106.396	106.662	112.297	105.562	112.985	113.874	106.088	118.007	116.345	136.207	119.172	117.146	120.68	120.338	124.334
47.916667	106.574	106.65	112.395	105.896	113.005	113.982	106.239	118.09	117.251	135.24	119.25	117.222	120.705	120.334	123.39
48.028846	106.895	107.048	112.434	106.334	112.95	114.054	106.587	118.198	118.344	133.603	119.436	117.317	120.762	120.384	121.862
48.141026	107.297	107.384	112.449	106.87	112.881	114.144	106.991	118.314	119.008	131.847	119.6	117.46	120.797	120.366	120.314
48.253205	107.467	107.595	112.5	107.231	112.826	114.209	107.417	118.377	119.279	130.924	119.758	117.485	120.81	120.266	119.15
48.365385	107.971	107.894	112.532	107.424	112.802	114.236	107.707	118.407	119.361	130.841	119.885	117.601	120.799	120.091	117.135
48.477564	108.078	108.103	112.554	107.978	112.74	114.318	108.092	118.467	119.251	131.669	120.126	117.555	120.815	119.977	116.078
48.589744	108.384	108.325	112.581	108.155	112.607	114.284	108.322	118.538	119.035	132.291	120.194	117.48	120.779	119.703	114.669
48.701923	108.731	108.573	112.465	108.62	112.544	114.303	108.638	118.5	118.727	133.337	120.286	117.389	120.725	119.496	113.84
48.814103	109.089	108.874	112.429	109.081	112.479	114.369	108.958	118.536	118.448	134.369	120.248	117.218	120.676	119.331	113.699
48.926282	109.181	109.043	112.283	109.298	112.337	114.407	109.282	118.58	117.914	135.239	120.14	116.65	120.523	119.102	114.134
49.038462	109.538	109.281	112.16	109.584	112.204	114.453	109.584	118.66	117.698	136.27	120.024	116.299	120.391	118.951	115.503
49.150641	109.681	109.331	111.982	109.84	112.16	114.54	109.893	118.61	117.243	136.71	119.629	115.782	120.129	118.811	116.265
49.262821	109.871	109.559	111.714	110.13	111.997	114.603	110.129	118.566	116.904	137.375	119.161	115.114	119.782	118.744	120.388
49.375	109.838	109.684	111.316	110.336	111.862	114.675	110.495	118.572	116.678	138.091	118.711	114.596	119.469	118.686	121.758
49.487179	109.724	109.597	110.738	110.598	111.687	114.749	110.684	118.55	116.242	138.577	118.349	114.31	119.193	118.476	122.455
49.599359	109.728	109.464	109.94	110.537	111.646	114.727	110.75	118.527	115.945	138.988	117.882	114.086	118.997	118.426	123.155
49.711538	109.366	109.244	109.281	110.458	111.535	114.7	110.676	118.506	115.761	139.511	117.672	113.889	118.912	118.271	123.878
49.823718	109.161	108.954	108.258	110.451	111.44	114.511	110.602	118.475	115.503	140.001	117.406	113.765	118.839	118.164	124.707
49.935897	108.828	108.502	106.869	110.269	111.152	114.395	110.5	118.409	115.314	140.439	117.131	113.736	118.819	118.083	125.511
50.048077	108.687	108.392	106.228	109.918	111.084	114.222	109.953	118.301	115.185	140.863	117.013	113.649	118.794	117.95	126.176
50.160256	108.337	107.818	104.914	109.219	110.907	113.935	109.082	118.143	115.064	141.155	116.732	113.704	118.701	117.857	126.575
50.272436	108.285	107.597	104.264	108.885	110.791	113.861	108.383	118.018	114.99	141.577	116.59	113.509	118.668	117.773	127.093
50.384615	108.052	107.327	104.133	108.315	110.81	113.651	107.474	117.76	115.002	141.723	116.478	113.527	118.631	117.59	127.288
50.496795	107.848	106.993	104.018	107.595	110.568	113.613	106.179	117.51	114.957	141.844	116.193	113.422	118.53	117.541	127.483
50.608974	107.752	106.884	104.167	107.05	110.581	113.429	105.261	117.151	115.063	142.042	116.173	113.38	118.494	117.459	127.607
50.721154	107.551	106.495	104.545	106.231	110.507	113.232	104.101	116.671	115.097	142.109	115.931	113.223	118.4	117.347	127.551
50.833333	107.529	106.355	105.015	105.629	110.368	113.094	102.742	116.125	115.291	142.12	115.847	113.151	118.345	117.24	127.424
50.945513	107.357	106.119	105.546	105.071	110.288	112.982	101.729	115.47	115.383	141.968	115.718	113.076	118.306	117.108	127.176
51.057692	107.328	105.971	105.886	104.682	110.21	112.791	100.197	114.858	115.674	141.771	115.488	113.074	118.24	117.066	126.85
51.169872	107.308	105.962	106.046	104.249	110.179	112.709	99.1808	114.26	115.929	141.442	115.302	112.903	118.188	116.966	126.448
51.282051	107.311	105.748	106.342	104.044	110.209	112.58	99.1172	113.953	116.105	141.15	115.175	112.845	118.157	116.928	126.119
51.394231	107.406	105.596	106.507	103.749	110.202	112.563	98.0947	113.517	116.398	140.749	115.182	112.762	118.116	116.799	125.605
51.50641	107.17	105.798	106.663	103.295	110.239	112.454	97.6724	113.059	116.763	140.369	114.936	112.634	118.045	116.692	125.05
51.61859	107.13	105.789	107.051	103.17	110.254	112.39	97.9518	112.86	117.103	140.06	114.761	112.477	118.007	116.653	124.685
51.730769	107.096	105.551	106.803	103.155	110.341	112.26	97.742	112.525	117.364	139.502	114.647	112.457	117.93	116.597	123.974
51.842949	107.138	105.606	107.143	102.856	110.324	112.211	97.7542	112.361	117.755	139.322	114.584	112.384	117.932	116.533	123.584
51.955128	107.076	105.617	107.239	102.786	110.373	112.152	97.8732	112.038	117.902	138.632	114.378	112.248	117.911	116.507	123.285
52.067308	107.092	105.556	107.241	102.767	110.359	112.076	98.2851	112.003	118.153	138.096	114.246	112.11	117.849	116.527	122.557
52.179487	107.099	105.511	107.273	102.73	110.442	112.124	98.2346	111.992	118.411	137.737	114.135	112.106	117.801	116.507	120.915
52.291667	107.182	105.483	107.315	102.445	110.466	112.014	98.3068	111.94	118.499	137.064	113.98	111.943	117.796	116.398	120.252
52.403846	107.192	105.554	107.466	102.453	110.535	111.986	98.7087	112.025	118.635	136.727	113.899	111.827	117.818	116.425	119.891
52.516026	107.087	105.447	107.435	102.109	110.507	111.957	98.8455	112.112	118.68	136.218	113.805	111.747	117.832	116.436	119.49
52.628205	107.137	105.418	107.637	101.892	110.653	111.908	99.4832	112.18	118.687	135.77	113.611	111.647	117.851	116.525	119.045
52.740385	107.177	105.648	107.7	101.469	110.69	111.843	99.1855	112.351	118.681	135.316	113.47	111.58	117.915	116.518	118.633
52.852564	107.248	105.536	107.605	101.43	110.749	111.795	99.2182	112.459	118.653	134.978	113.317	111.507	117.95	116.598	118.194
52.964744	107.176	105.441	107.808	100.972	110.778	111.781	99.6564	112.616	118.536	134.611	113.333	111.487	118.011	116.762	117.9
53.076923	107.159	105.323	107.729	100.906	110.847	111.746	99.5911	112.837	118.438	134.223	113.178	111.488	118.14	116.926	117.566
53.189103	107.253	105.462	107.826	100.042	110.815	111.722	99.6126	112.943	118.319	133.839	113.065	111.505	118.244	117.036	117.088
53.301282	107.207	105.578	108.001	99.4767	110.829	111.683	100.148	113.146	118.162	133.484	112.935	111.555	118.331	117.277	116.788
53.413462	107.423	105.384	108.116	98.8301	110.816	111.668	100.113	113.399	118.053	133.234	112.897	111.469	118.512	117.505	116.529
53.525641	107.194	105.189	108.225	97.4939	110.711	111.674	100.3	113.524	117.884	132.789	112.867	111.553	118.662	117.685	115.944
53.637821	107.251	105.359	108.201	95.9012	110.685	111.648	100.348	113.762	117.792	132.559	112.865	111.573	118.881	117.951	115.767
53.75	107.312	105.474	108.365	95.0103	110.548	111.663	100.8	114.091	117.658	132.248	112.871	111.742	119.193	118.333	115.664
53.862179	107.318	105.362	108.358	90.6358	110.534	111.641	100.953	114.244	117.592	131.947	112.897	111.838	119.455	118.668	115.546
53.974359	107.492	105.402	108.597	86.4954	110.249	111.541	101.132	114.544	117.486	131.748	112.977	112.134	119.869	119.131	115.416
54.086538	107.462	105.416	108.638	91.8874	110.128	111.521	101.424	114.643	117.398	131.406	113.109	112.27	120.129	119.434	115.226
54.198718	107.56	105.379	108.689	96.424	110.017	111.527	101.67	114.961	117.357	131.177	113.265	112.734	120.641	120.015	115.144
54.310897	107.596	105.341	108.738	97.8776	109.941	111.617	101.921	115.2	117.313	130.904	113.523	113.076	121.004	120.408	115.072
54.423077	107.522	105.492	108.939	99.9137	109.832	111.522	102.284	115.305	117.274	130.644	113.875	113.455	121.344	120.816	114.894
54.535256	107.707	105.442	109.116	101.947	109.914	111.589	102.391	115.621	117.239	130.531	114.34	113.981	122.001	121.491	114.987
54.647436	107.665	105.322	109.162	102.761	109.555	111.612	102.514	115.811	117.249	130.332	114.708	114.484	122.341	121.845	115.124
54.759615	107.849	105.196	109.402	103.8	109.688	111.654	102.944	116.086	117.245	130.253	115.096	114.988	122.886	122.395	115.202
54.871795	107.795	105.029	109.5	104.565	109.561	111.654	102.762	116.325	117.238	130.2	115.617	115.635	123.396	122.919	115.445
54.983974	107.882	104.958	109.619	105.338	109.569	111.74	103.025	116.528	117.213	130.261	116.093	116.137	123.938	123.444	115.683
55.096154	107.95	104.912	109.836	105.916	109.57	111.658	103.132	116.69	117.287	130.434	116.543	116.665	124.421	123.956	115.829
55.208333	107.869	104.707	109.965	106.415	109.541	111.668	103.233	116.771	117.296	130.611	116.896	117.137	124.821	124.294	116.259
55.320513	107.948	104.589	110.13	106.955	109.569	111.672	103.397	116.947	117.328	130.796	117.413	117.617	125.262	124.759	116.712
55.432692	107.974	104.344	110.506	107.198	109.626	111.719	103.435	117.035	117.419	131.354	117.861	118.179	125.778	125.174	117.032
55.544872	108.057	104.113	110.697	107.47	109.747	111.806	103.318	117.095	117.477	131.784	118.379	118.68	126.231	125.557	117.698
55.657051	107.963	103.842	110.94	107.716	109.621	111.677	103.739	117.167	117.538	132.092	118.766	119.126	126.584	125.854	118.15
55.769231	108.101	103.298	111.329	108.052	109.776	111.844	103.582	117.171	117.625	132.514	119.336	119.59	127.082	126.276	118.739
55.88141	108.068	102.84	111.475	108.326	109.764	111.695	103.65	117.139	117.707	132.683	119.651	119.923	127.349	126.462	119.054
55.99359	108.098	102.366	111.682	108.457	109.905	111.656	103.591	117.089	117.8	133.283	120.115	120.365	127.73	126.773	119.334
56.105769	107.994	101.382	112.057	108.71	109.97	111.621	103.86	117.056	117.848	133.252	120.613	120.768	128.104	127.065	119.34
56.217949	107.853	99.9223	112.127	108.854	109.939	111.601	103.895	117.005	117.959	133.059	120.955	121.093	128.337	127.256	119.428
56.330128	107.878	99.3413	112.47	108.993	109.999	111.593	103.886	116.979	118.074	132.889	121.634	121.637	128.857	127.634	119.304
56.442308	107.74	96.9674	112.489	109.213	110.121	111.483	103.945	116.864	118.083	132.596	121.954	121.971	129.081	127.815	118.486
56.554487	107.588	95.0216	112.724	109.313	110.137	111.484	104.006	116.812	118.137	132.188	122.495	122.406	129.389	128.082	116.974
56.666667	107.565	91.4412	112.87	109.607	110.175	111.284	103.997	116.755	118.228	131.826	123.055	122.79	129.714	128.309	116.528
56.778846	107.221	88.9887	112.977	109.586	110.174	111.264	104.015	116.663	118.201	131.64	123.431	123.018	129.904	128.462	114.116
56.891026	107.119	88.4288	113.17	109.788	110.257	111.145	104.14	116.582	118.246	131.515	124.206	123.519	130.277	128.716	113.139
57.003205	106.746	91.8001	113.268	109.829	110.296	110.944	104.103	116.489	118.272	131.069	124.626	123.788	130.461	128.853	114.261
57.115385	106.665	94.8984	113.395	110.117	110.36	110.768	104.214	116.385	118.276	130.874	125.212	124.174	130.711	129.029	115.872
57.227564	106.073	97.389	113.499	110.224	110.32	110.518	104.069	116.28	118.267	130.293	125.79	124.511	130.925	129.176	117.088
57.339744	105.791	98.7002	113.637	110.413	110.35	110.391	104.257	116.187	118.26	129.744	126.322	124.766	131.113	129.29	117.989
57.451923	105.115	100.162	113.614	110.516	110.346	110.061	104.303	116.061	118.252	129.342	126.64	124.96	131.208	129.345	118.752
57.564103	104.705	101.012	113.759	110.663	110.344	109.805	104.263	115.922	118.317	129.204	127.049	125.204	131.344	129.427	119.396
57.676282	104.102	102.031	113.817	110.938	110.386	109.402	104.405	115.816	118.338	129.011	127.444	125.435	131.452	129.489	119.859
57.788462	103.125	102.728	113.773	110.983	110.419	109.029	104.265	115.48	118.432	128.941	127.757	125.641	131.538	129.502	120.222
57.900641	102.405	103.355	113.788	111.283	110.246	108.783	104.341	115.442	118.61	128.835	128.069	125.802	131.588	129.519	120.516
58.012821	101.384	103.795	113.72	111.302	110.202	108.16	104.413	115.199	118.696	128.783	128.23	125.894	131.594	129.503	120.644
58.125	100.511	104.268	113.699	111.543	110.111	107.895	104.278	115.019	118.871	128.81	128.482	126.017	131.599	129.472	120.82
58.237179	99.6537	104.819	113.545	111.617	110.032	107.39	104.263	114.744	119.098	128.797	128.642	126.095	131.583	129.435	120.899
58.349359	98.277	105.216	113.327	111.781	110.017	106.929	104.233	114.415	119.261	128.768	128.773	126.137	131.533	129.379	120.917
58.461538	97.5617	105.584	113.171	111.917	109.989	106.532	104.331	114.18	119.466	128.824	128.897	126.199	131.492	129.315	120.934
58.573718	95.8823	105.672	112.808	111.932	109.852	106.015	104.326	113.806	119.558	128.847	128.928	126.187	131.407	129.202	127.166
58.685897	95.4595	106.037	112.472	111.963	109.802	105.667	104.384	113.58	119.607	128.862	129.008	126.184	131.338	129.12	127.495
58.798077	95.4748	106.152	112.03	111.932	109.793	105.628	104.435	113.178	119.589	128.861	128.976	126.206	131.217	129	123.414
58.910256	95.8386	106.345	111.449	111.797	109.696	105.596	104.727	112.965	119.379	128.636	128.96	126.228	131.094	128.861	122.187
59.022436	97.0419	106.675	111.09	111.683	109.682	105.774	105.146	112.788	119.217	128.627	128.925	126.3	130.996	128.755	122.106
59.134615	98.4211	106.738	110.714	111.488	109.685	106.24	105.318	112.569	118.823	128.603	128.85	126.359	130.817	128.568	121.977
59.246795	100.384	107.186	110.499	111.233	109.691	106.606	105.886	112.539	118.411	128.559	128.787	126.418	130.679	128.425	121.878
59.358974	101.864	107.593	110.395	110.922	109.758	107.189	106.343	112.684	117.988	128.49	128.681	126.517	130.506	128.243	121.748
59.471154	103.704	108.125	110.607	110.389	109.864	107.623	106.968	112.974	117.607	128.427	128.566	126.565	130.305	128.048	121.556
59.583333	105.492	108.642	111.157	109.841	109.938	108.137	107.631	113.359	117.291	128.344	128.417	126.614	130.099	127.825	121.459
59.695513	106.576	109.164	111.508	109.379	109.997	108.316	107.988	113.734	117.159	128.267	128.327	126.617	129.942	127.662	121.298
59.807692	108.779	109.891	112.364	108.657	110.121	108.513	108.766	114.426	117.037	128.429	128.181	126.636	129.694	127.41	120.938
59.919872	109.943	110.754	113.12	107.731	110.401	108.608	109.393	115.113	116.982	128.381	128.004	126.592	129.445	127.162	120.599
60.032051	111.521	111.682	114.092	106.832	110.644	108.582	110.255	115.949	117.005	128.188	127.827	126.562	129.181	126.886	120.593
60.144231	112.959	112.546	114.888	105.399	110.735	109.025	111.042	116.627	117.02	128.009	127.638	126.509	128.873	126.588	120.46
60.25641	113.957	112.788	115.549	104.385	111.143	109.644	111.555	117.255	117.096	127.9	127.518	126.448	128.67	126.405	120.492
60.36859	115.339	113.942	116.488	102.721	111.435	111.372	112.333	118.081	117.194	127.749	127.345	126.36	128.353	126.101	120.153
60.480769	116.549	114.752	117.302	99.4693	111.937	112.945	113.161	118.991	117.313	127.614	127.159	126.286	128.008	125.764	119.897
60.592949	117.725	115.57	118.178	96.8459	112.291	114.699	113.861	119.855	117.389	127.498	126.995	126.167	127.701	125.497	123.469
60.705128	118.806	116.193	118.831	92.5413	112.572	116.361	114.511	120.607	117.432	127.365	126.74	126.029	127.18	125.057	123.048
60.817308	119.869	116.937	119.628	98.2553	113.07	117.937	115.224	121.484	117.578	127.277	126.634	125.943	126.855	124.815	121.863
60.929487	120.501	117.278	119.975	101.739	113.35	118.846	115.652	122.013	117.575	127.116	126.312	125.733	126.323	124.344	120.446
61.041667	121.295	117.827	120.511	104.117	113.679	120.042	116.289	122.748	117.595	127.013	126.158	125.631	125.889	124.012	120.129
61.153846	121.977	118.233	120.887	106.455	113.866	121.07	116.753	123.426	117.551	126.914	126.005	125.505	125.62	123.707	119.994
61.266026	122.367	118.42	121.121	108.153	114.05	121.806	117.021	123.839	117.473	126.753	125.75	125.274	125.286	123.112	119.773
61.378205	122.865	118.815	121.415	109.674	114.235	122.676	117.429	124.484	117.437	126.686	125.603	125.153	125.415	122.818	120.134
61.490385	123.029	118.934	121.513	110.489	114.269	123.042	117.633	124.756	117.236	126.561	125.42	124.921	125.609	122.332	120.088
61.602564	123.098	119.05	121.614	111.491	114.238	123.468	117.823	125.068	117.061	126.442	125.221	124.74	125.887	121.867	118.882
61.714744	123.112	119.173	121.706	112.297	114.278	123.779	117.971	125.288	116.849	126.372	125.084	124.584	126.12	121.519	119.55
61.826923	123.046	119.2	121.728	112.698	114.158	123.883	117.979	125.368	116.417	126.235	124.857	124.299	126.214	120.82	119.768
61.939103	122.916	119.239	121.722	113.362	114.127	124.013	117.959	125.433	116.216	126.173	124.69	124.165	126.321	120.449	119.67
62.051282	122.647	119.218	121.693	113.738	113.959	124.03	117.893	125.441	115.861	126.073	124.431	123.91	126.327	119.921	119.342
62.163462	122.252	119.111	121.638	114.112	113.747	124.002	117.649	125.391	115.508	125.968	124.299	123.679	126.315	119.352	119.324
62.275641	121.807	118.932	121.545	114.427	113.604	123.928	117.254	125.325	115.203	125.899	124.116	123.447	126.247	118.772	118.968
62.387821	121.356	118.694	121.351	114.586	113.346	123.796	116.711	125.198	114.941	125.796	123.899	123.239	126.176	118.324	118.857
62.5	120.846	118.45	121.148	114.73	113.207	123.708	116.063	125.089	114.682	125.739	123.773	123.062	126.102	117.867	118.356
62.612179	120.245	117.938	120.8	114.81	113.028	123.515	115.115	124.909	114.427	125.67	123.584	122.817	125.968	117.279	118.445
62.724359	119.589	117.467	120.366	114.795	112.849	123.301	114.228	124.715	113.93	125.608	123.403	122.607	125.824	116.706	119.488
62.836538	118.969	116.952	119.971	114.93	112.661	123.091	113.415	124.511	113.74	125.552	123.226	122.395	125.71	116.183	120.782
62.948718	118.527	116.644	119.637	115.023	112.502	122.906	112.77	124.332	113.519	125.496	123.074	122.182	125.647	115.685	120.057
63.060897	118.001	116.224	119.315	115.312	112.385	122.773	111.97	124.165	113.426	125.472	122.934	122.03	125.583	115.268	119.729
63.173077	117.334	115.563	118.71	115.483	112.235	122.604	111.04	123.993	113.216	125.427	122.765	121.819	125.529	114.725	119.568
63.285256	116.615	114.796	117.907	115.661	112.039	122.449	110.058	123.862	113.04	125.35	122.608	121.651	125.471	114.207	119.483
63.397436	115.87	113.633	116.915	115.662	111.901	122.308	108.886	123.755	112.98	125.294	122.441	121.453	125.381	113.76	119.414
63.509615	115.273	112.827	116.126	115.632	111.757	122.149	108.216	123.709	112.968	125.236	122.336	121.258	125.314	113.455	120.374
63.621795	114.155	111.195	114.616	115.252	111.558	121.974	106.976	123.547	112.894	125.189	122.094	120.984	125.174	112.919	120.042
63.733974	113.538	110.045	113.738	114.895	111.399	121.838	106.481	123.451	112.879	125.112	121.977	120.862	125.088	112.727	117.819
63.846154	112.74	108.651	112.867	114.102	111.207	121.649	105.777	123.275	112.869	125.088	121.826	120.635	124.962	112.557	117.717
63.958333	111.736	106.866	111.613	112.708	111.09	121.467	105.256	123.081	112.868	125.034	121.647	120.439	124.829	112.394	117.617
64.070513	111.123	105.953	111.014	111.677	110.917	121.317	104.926	122.947	112.923	125.235	121.506	120.258	124.722	112.404	117.559
64.182692	109.817	104.137	110.141	109.864	110.684	121.062	104.561	122.597	112.987	125.199	121.317	120.017	124.568	112.426	117.453
64.294872	109.16	103.186	109.816	108.225	110.562	120.92	104.456	122.373	113.041	125.159	121.15	119.858	124.461	112.6	117.43
64.407051	108.327	102.072	109.501	106.643	110.568	120.711	104.225	122.026	113.17	125.115	120.999	119.682	124.324	112.817	117.364
64.519231	107.021	100.972	109.147	103.956	110.341	120.482	103.908	121.553	113.237	125.056	120.766	119.416	124.17	112.985	117.25
64.63141	106.206	100.437	109.027	102.631	110.193	120.291	103.841	121.216	113.383	125.011	120.631	119.273	124.053	113.305	117.37
64.74359	104.942	100.383	108.947	100.064	109.947	119.986	103.862	120.556	113.412	124.926	120.384	118.996	123.856	113.54	117.02
64.855769	103.918	100.355	108.825	98.6019	109.888	119.798	103.876	120.081	113.56	124.875	120.262	118.871	123.739	113.893	116.946
64.967949	102.912	100.736	108.88	97.6947	109.834	119.504	103.882	119.464	113.682	124.796	120.039	118.612	123.565	114.007	117.111
65.080128	101.807	100.937	108.839	98.0616	109.658	119.18	103.789	118.816	113.754	124.758	119.807	118.406	123.38	114.233	117.127
65.192308	100.606	101.084	108.87	99.1581	109.692	118.988	103.794	118.405	113.959	124.698	119.652	118.26	123.255	114.54	117.019
65.304487	99.3652	101.543	108.836	99.9173	109.453	118.559	103.853	117.663	114.013	124.617	119.324	117.906	122.998	114.73	116.79
65.416667	97.9731	101.922	108.913	100.842	109.439	118.314	103.933	117.152	114.198	124.568	119.124	117.76	122.859	115.054	116.478
65.528846	96.3024	101.972	108.866	101.582	109.382	117.934	103.836	116.605	114.324	124.509	118.8	117.506	122.629	115.156	116.539
65.641026	95.2535	102.249	108.832	102.113	109.311	117.592	103.977	116.077	114.45	124.426	118.548	117.255	122.395	115.277	115.861
65.753205	93.5324	102.637	108.827	102.986	109.348	117.286	103.979	115.765	114.637	124.376	118.315	117.084	122.272	115.553	116.656
65.865385	91.5293	102.929	108.803	103.395	109.255	116.844	103.912	115.276	114.758	124.265	118.002	116.758	121.935	115.68	114.426
65.977564	89.5435	103.058	108.807	104.293	109.398	116.436	104.093	114.931	114.854	124.231	117.76	116.514	121.673	115.763	114.313
66.089744	87.8196	103.251	108.647	104.59	109.405	115.988	104.029	114.694	115.02	124.123	117.359	116.203	121.383	115.885	114.195
66.201923	86.396	103.26	108.635	105.053	109.404	115.545	103.949	114.553	115.005	124.024	116.963	115.859	121.041	115.968	114.044
66.314103	86.7047	103.401	108.526	105.488	109.461	115.236	103.933	114.421	115.2	123.936	116.699	115.631	120.805	116.046	113.877
66.426282	86.7961	103.245	108.38	105.714	109.481	114.659	103.81	114.28	115.227	123.793	116.208	115.297	120.412	116.047	113.94
66.538462	88.5933	103.506	108.278	106.167	109.621	114.217	103.927	114.205	115.336	123.687	115.853	114.936	120.035	116.057	113.692
66.650641	88.58	103.317	108.079	106.541	109.806	113.64	103.629	114.14	115.48	123.572	115.357	114.545	119.595	115.998	114.027
66.762821	90.0878	103.31	107.954	106.835	109.903	113.091	103.652	114.155	115.521	123.466	114.879	114.134	119.162	115.96	113.813
66.875	90.4844	103.147	107.732	107.212	110.172	112.473	103.466	114.076	115.628	123.425	114.347	113.68	118.659	115.858	112.979
66.987179	90.5664	103.112	107.562	107.554	110.237	112.08	103.29	114.038	115.656	123.417	113.93	113.361	118.281	115.726	112.829
67.099359	90.7298	102.999	107.222	107.743	110.45	111.398	103.311	113.918	115.735	123.546	113.371	112.892	117.762	115.573	112.282
67.211538	90.4838	102.631	106.973	108.063	110.629	110.733	102.992	113.885	115.783	123.739	112.877	112.406	117.134	115.378	112.21
67.323718	91.1713	102.478	106.734	108.318	110.905	110.157	102.769	113.816	115.786	124.102	112.41	112.042	116.608	115.277	111.909
67.435897	91.2916	102.225	106.413	108.743	111.07	109.3	102.455	113.748	115.823	124.618	111.952	111.548	116.107	115.272	111.574
67.548077	91.155	102.043	106.245	108.898	111.21	108.718	102.413	113.69	115.847	124.998	111.694	111.408	115.835	115.421	111.333
67.660256	90.9745	101.468	105.846	109.126	111.405	107.852	102.009	113.634	115.833	125.662	111.477	111.267	115.603	115.939	111.341
67.772436	90.6879	101.377	105.506	109.496	111.625	107.083	101.765	113.444	115.921	126.257	111.588	111.347	115.744	116.667	111.702
67.884615	90.6746	100.927	105.301	109.746	111.898	106.187	101.318	113.369	115.873	126.833	111.834	111.776	116.126	117.488	112.352
67.996795	91.4229	100.536	105.214	110.037	112.069	105.202	100.924	113.247	115.882	127.27	112.113	112.188	116.631	118.342	113.153
68.108974	92.179	100.392	105.878	110.36	112.179	104.467	100.597	113.228	115.848	127.487	112.387	112.488	116.925	118.805	113.739
68.221154	93.6837	100.402	105.825	110.658	112.231	103.574	99.9276	113.058	115.896	127.664	112.602	112.963	117.367	119.31	114.457
68.333333	94.5534	100.653	106.248	110.887	112.249	102.75	99.4831	112.909	115.907	127.779	112.712	113.257	117.609	119.574	114.893
68.445513	95.1437	101.81	106.83	111.066	112.29	102.016	98.7938	112.794	115.93	127.832	112.629	113.379	117.635	119.583	115.129
68.557692	96.0014	102.473	107.117	111.139	112.122	101.328	98.1892	112.66	115.961	127.923	112.299	113.396	117.524	119.478	115.168
68.669872	96.2914	102.958	107.33	111.266	111.945	101.011	98.003	112.569	115.922	128.03	112.014	113.334	117.391	119.295	115.094
68.782051	96.4086	103.468	107.392	111.216	111.506	100.907	97.3465	112.47	115.997	128.446	111.435	113.147	116.96	118.925	114.966
68.894231	96.2453	103.637	107.28	111.125	110.981	100.653	97.2368	112.327	115.997	128.557	110.991	112.874	116.508	118.458	114.751
69.00641	96.0678	103.341	107.276	111.001	110.66	100.359	97.1567	112.162	115.996	128.911	110.539	112.542	116.049	118.105	114.45
69.11859	95.5113	103.05	106.771	110.879	110.023	100.205	97.2562	112.054	115.994	129.201	109.947	112.259	115.575	117.612	114.367
69.230769	95.6488	102.52	106.6	110.737	110.136	99.6065	97.837	111.881	116.001	129.463	109.872	112.471	115.412	117.441	114.424
69.342949	95.159	102.102	105.906	110.766	110.3	98.9407	98.358	111.648	115.987	129.754	109.854	111.96	115.428	117.344	114.736
69.455128	94.7423	101.088	105.441	110.66	110.518	97.373	98.3947	111.559	115.942	130.009	110.159	112.043	115.603	117.367	115.228
69.567308	93.885	100.407	104.284	110.757	110.587	95.8666	98.7946	111.447	115.746	130.196	110.636	112.299	115.933	117.483	115.761
69.679487	93.2587	99.3424	103.713	110.826	110.617	93.431	98.53	111.467	115.646	130.28	111.03	112.491	116.358	117.578	116.35
69.791667	92.9328	98.4598	103.481	111.078	110.501	92.0259	97.8111	111.397	115.586	130.383	111.63	112.962	116.832	117.718	116.963
69.903846	91.8347	96.8227	103.446	111.022	110.349	88.9317	96.9448	111.388	115.412	130.386	111.828	113.153	117.023	117.718	117.358
70.016026	91.5922	96.1364	103.487	111.167	110.238	87.4907	96.4339	111.417	115.38	130.347	112.326	113.341	117.395	117.716	118.142
70.128205	91.2249	94.4996	102.832	111.394	110.023	87.593	95.3222	111.491	115.317	130.213	112.622	113.498	117.639	117.619	118.454
70.240385	90.7642	92.9553	102.295	111.523	109.783	89.474	93.2865	111.571	115.268	129.945	112.778	113.588	117.775	117.42	118.634
70.352564	90.2292	92.514	102.625	111.775	109.655	89.9236	92.1874	111.647	115.29	129.705	113.064	113.634	117.824	117.222	118.863
70.464744	90.5341	92.3165	103.016	111.907	109.288	90.6407	89.3035	111.765	115.337	129.185	113.122	113.549	117.821	116.868	118.83
70.576923	91.0577	94.7047	103.816	112.144	109.139	90.8846	87.5309	111.966	115.417	128.695	113.26	113.476	117.814	116.549	118.883
70.689103	92.2052	96.0034	104.704	112.426	108.852	91.9772	87.4584	112.167	115.48	128.234	113.276	113.29	117.802	116.226	118.756
70.801282	93.1095	97.717	105.484	112.655	108.462	92.5096	89.865	112.389	115.541	127.28	113.334	113.002	117.725	115.854	118.531
70.913462	94.9176	99.4627	106.477	112.981	108.275	92.7535	92.8439	112.775	115.74	126.781	113.348	112.815	117.668	115.703	118.36
71.025641	95.0906	100.663	107.222	113.209	107.614	93.0302	94.2957	112.943	115.861	125.947	113.322	112.495	117.503	115.602	117.966
71.137821	96.1952	101.994	108.057	113.521	107.133	93.4623	95.9763	113.244	116.032	125.422	113.163	112.205	117.413	115.659	117.714
71.25	97.4092	103.346	109.072	113.863	106.817	93.8837	97.6536	113.597	116.316	125.076	113.082	111.894	117.242	115.927	117.678
71.362179	98.6315	104.424	109.724	114.154	106.224	94.2845	98.8378	113.816	116.438	124.78	112.93	111.55	117.032	116.137	116.58
71.474359	100.013	105.715	110.703	114.57	106.113	94.8586	100.506	114.342	116.852	124.772	112.81	111.244	116.91	116.585	115.763
71.586538	100.911	106.286	111.264	114.85	105.786	95.1379	100.891	114.574	116.981	124.838	112.561	110.569	116.639	116.828	114.547
71.698718	101.803	107.26	112.085	115.232	105.922	95.3139	102.056	115.089	117.281	124.976	112.429	110.26	116.492	117.217	113.172
71.810897	102.983	108.189	112.705	115.65	106.513	95.9872	103.219	115.487	117.658	125.153	112.299	110.063	116.306	117.576	112.587
71.923077	103.509	109.014	113.251	115.92	107.064	96.3581	103.89	115.811	117.98	125.257	112.057	109.607	115.991	117.846	109.776
72.035256	104.726	109.734	113.948	116.459	107.908	96.3812	104.973	116.329	118.364	125.482	111.888	109.445	115.869	118.287	107.48
72.147436	105.402	110.292	114.303	116.7	108.508	96.9681	105.664	116.739	118.616	125.571	111.552	109.036	115.557	118.516	105.898
72.259615	106.098	110.852	114.778	117.056	109.411	96.8706	106.391	117.226	119.011	125.719	111.331	108.815	115.426	118.811	107.238
72.371795	106.855	111.502	115.17	117.452	110.392	97.179	107.228	117.751	119.409	125.857	111.212	108.555	115.224	119.105	109.005
72.483974	107.418	111.817	115.433	117.706	111.208	97.4596	107.896	118.15	119.727	126.647	110.828	108.203	114.966	119.302	110.41
72.596154	108.222	112.345	115.787	118.176	112.251	97.4712	108.731	118.734	120.236	126.591	110.71	108.014	114.748	119.694	111.656
72.708333	108.456	112.534	115.943	118.348	112.838	97.5319	109.27	119.077	120.546	126.567	110.377	107.696	114.537	119.866	112.187
72.820513	108.986	112.847	116.113	118.664	113.768	97.527	109.863	119.586	120.953	126.649	110.188	107.464	114.446	120.097	113.698
72.932692	109.318	113.153	116.183	118.945	114.643	97.5151	110.609	120.05	121.408	126.69	110.096	107.308	114.268	120.338	113.862
73.044872	109.606	113.269	116.227	119.11	115.388	97.0539	111.074	120.419	121.718	126.78	109.715	107.069	114.021	120.514	114.037
73.157051	110.064	113.455	116.266	119.372	116.353	96.7324	111.742	120.964	122.229	126.825	109.569	106.829	113.91	120.766	114.427
73.269231	110.171	113.546	116.186	119.508	116.872	96.3465	112.025	121.228	122.488	126.95	109.247	106.704	113.72	120.891	114.616
73.38141	110.255	113.56	116.175	119.578	117.661	94.8727	112.439	121.649	122.844	127.086	108.987	106.597	113.557	121.065	114.809
73.49359	110.434	113.6	116.068	119.607	118.175	92.9116	112.679	121.991	123.18	127.055	108.789	106.484	113.42	121.244	114.846
73.605769	110.42	113.547	116.003	119.609	118.422	89.3108	112.886	122.278	123.392	127.056	108.575	106.312	113.207	121.364	114.773
73.717949	110.501	113.588	115.875	119.605	118.663	85.6	113.146	122.739	123.738	127.2	108.386	106.199	113.085	121.65	114.796
73.830128	110.43	113.559	115.795	119.592	118.717	88.5171	113.332	122.954	123.895	127.29	108.237	106.068	112.849	121.831	114.904
73.942308	110.352	113.55	115.792	119.551	118.744	90.1557	113.483	123.092	124.133	127.299	108.205	105.924	112.687	122.035	115.357
74.054487	110.313	113.521	115.737	119.526	118.756	91.8711	113.677	123.287	124.328	127.425	107.972	105.767	112.568	122.275	115.422
74.166667	110.155	113.483	115.656	119.5	118.726	92.8323	113.829	123.387	124.44	127.512	107.852	105.55	112.272	122.454	115.684
74.278846	110.142	113.497	115.635	119.437	118.694	94.2565	114.015	123.507	124.618	127.656	107.762	105.415	112.198	122.731	115.799
74.391026	110.008	113.506	115.525	119.296	118.517	94.6421	114.041	123.476	124.694	127.793	107.478	105.205	111.974	122.867	115.293
74.503205	109.888	113.482	115.493	119.189	118.314	95.7381	114.12	123.458	124.765	127.936	107.328	105.064	111.841	123.075	115.195
74.615385	109.832	113.455	115.43	119.087	118.07	96.6155	114.115	123.364	124.801	128.099	107.245	104.943	111.76	123.3	115.424
74.727564	109.65	113.484	115.327	118.876	117.605	97.4586	114.121	123.201	124.805	128.178	106.954	104.796	111.53	123.429	115.526
74.839744	109.566	113.44	115.227	118.729	117.271	98.1871	114.118	123.062	124.781	128.311	106.846	104.633	111.507	123.694	115.515
74.951923	109.458	113.417	115.12	118.473	116.728	98.765	113.997	122.711	124.751	128.4	106.719	104.503	111.252	123.788	115.404
75.064103	109.397	113.4	115.058	118.302	116.102	99.5131	113.942	122.429	124.691	128.534	106.538	104.415	111.173	124.017	115.454
75.176282	109.132	113.357	115.008	118.125	115.586	99.8035	113.939	122.161	124.614	128.642	106.327	104.354	111.073	124.17	115.291
75.288462	108.951	113.273	114.859	117.816	114.542	99.9838	113.711	121.573	124.478	128.719	106.206	104.05	110.832	124.266	115.194
75.400641	108.959	113.238	114.779	117.667	113.974	100.302	113.651	121.272	124.413	128.913	106.108	104.052	110.727	124.45	115.105
75.512821	108.646	113.14	114.608	117.317	113.083	100.665	113.428	120.707	124.203	129.007	105.753	103.866	110.502	124.537	114.985
75.625	108.509	113.124	114.494	117.107	112.536	100.777	113.204	120.17	124.081	129.169	105.757	103.718	110.317	124.642	114.91
75.737179	108.266	113.034	114.37	116.88	112.056	100.918	113.022	119.723	123.92	129.312	105.552	103.627	110.228	124.731	114.483
75.849359	108.072	112.847	114.174	116.611	111.754	100.804	112.749	118.862	123.691	129.399	105.341	103.489	109.886	124.757	114.283
75.961538	107.884	112.802	114.05	116.434	112.027	100.804	112.559	118.392	123.555	129.607	105.235	103.27	109.783	124.817	114.202
76.073718	107.549	112.57	113.817	116.116	112.306	100.655	112.106	117.521	123.246	129.701	105.005	103.07	109.496	124.808	114.045
76.185897	107.331	112.441	113.683	115.988	112.898	100.6	111.87	116.808	123.074	129.836	104.943	102.897	109.271	124.82	113.775
76.298077	107.012	112.26	113.515	115.82	113.512	100.293	111.54	116.179	122.861	129.951	104.792	102.622	109.152	124.808	113.919
76.410256	106.629	112.028	113.236	115.698	114.106	99.6915	111.02	115.054	122.567	130.017	104.45	102.214	108.874	124.778	113.857
76.522436	106.28	111.912	113.174	115.755	114.84	99.6022	110.804	114.528	122.412	130.094	104.177	101.939	108.65	124.788	113.794
76.634615	105.797	111.509	112.769	115.749	115.138	98.7655	110.272	113.701	122.065	130.112	103.953	101.72	108.495	124.803	113.865
76.746795	105.338	111.387	112.664	115.956	115.7	98.5503	109.866	113.162	121.961	130.09	103.611	101.571	108.471	124.837	114.056
76.858974	104.814	111.062	112.511	116.182	116.113	97.3212	109.506	112.854	121.788	130.016	103.136	101.387	108.345	124.909	114.208
76.971154	104.099	110.693	112.161	116.493	116.444	96.1588	109.188	112.924	121.641	129.874	102.748	101.214	108.536	124.945	114.351
77.083333	103.712	110.521	112.088	116.851	116.745	94.8927	109.149	113.278	121.618	129.691	102.456	101.18	108.491	125.015	114.394
77.195513	103.024	110.21	111.86	117.261	117.06	93.45	109.273	113.939	121.63	129.534	101.843	101.185	108.57	125.021	114.094
77.307692	102.261	110.099	111.783	117.693	117.296	91.1385	109.672	114.753	121.756	129.267	101.626	101.147	108.628	124.98	113.618
77.419872	101.763	110.066	111.747	118.169	117.431	88.3202	110.21	115.415	121.953	129.339	101.149	101.25	108.651	124.894	113.183
77.532051	101.74	110.333	111.87	118.546	117.461	85.005	110.83	116.067	122.157	129.069	100.529	101.182	108.577	124.733	112.394
77.644231	102.236	110.614	112.052	118.793	117.468	89.573	111.261	116.48	122.364	128.896	100.392	101.163	108.619	124.578	111.85
77.75641	103.2	111.162	112.218	119.104	117.367	92.9535	111.862	117.034	122.67	128.711	100.022	101.075	108.42	124.331	111.229
77.86859	104.292	111.771	112.416	119.329	117.025	95.4249	112.431	117.359	122.948	128.543	99.6197	101.035	108.312	124.071	110.713
77.980769	105.352	112.28	112.629	119.456	116.609	97.6159	112.817	117.684	123.207	128.493	99.1214	100.898	108.154	123.8	110.367
78.092949	106.468	112.8	112.834	119.48	115.814	99.056	113.09	117.872	123.363	128.468	98.8564	100.845	107.969	123.511	110.138
78.205128	107.114	113.063	112.941	119.481	115.345	99.9156	113.37	117.995	123.453	128.448	98.3574	100.616	107.806	123.356	110.101
78.317308	107.752	113.325	113.094	119.42	114.672	101.14	113.526	118.08	123.532	128.463	98.3645	100.472	107.585	123.119	110.105
78.429487	108.107	113.46	113.059	119.33	114.201	101.947	113.669	118.117	123.536	128.517	97.8148	100.478	107.361	122.91	110.205
78.541667	108.429	113.481	113.049	119.185	114.235	102.494	113.738	118.114	123.495	128.58	97.6945	100.443	107.059	122.708	110.186
78.653846	108.475	113.481	112.983	118.992	114.685	102.884	113.752	118.028	123.42	128.647	97.3398	100.209	106.717	122.574	110.235
78.766026	108.486	113.455	112.91	118.836	114.965	103.105	113.718	117.942	123.334	128.682	97.0427	100.053	106.461	122.489	110.389
78.878205	108.519	113.353	112.831	118.651	115.465	103.168	113.698	117.705	123.149	128.712	96.7429	100.025	106.202	122.339	110.34
78.990385	108.357	113.295	112.706	118.372	115.876	103.325	113.579	117.415	122.947	128.762	96.743	100.033	105.955	122.244	110.449
79.102564	108.294	113.181	112.594	118.1	116.201	103.397	113.467	117.083	122.684	128.808	96.5333	99.9776	105.619	122.153	110.425
79.214744	108.103	112.956	112.399	117.872	116.501	103.517	113.31	116.687	122.434	128.835	96.0251	99.8712	105.242	122.034	110.365
79.326923	107.944	112.942	112.274	117.682	116.604	103.352	113.193	116.37	122.19	128.845	96.2452	99.677	105.052	121.96	110.417
79.439103	107.645	112.653	112.12	117.43	116.849	103.286	113.056	115.932	121.917	128.911	96.083	99.8066	104.774	121.827	110.384
79.551282	107.474	112.496	111.979	117.13	117.011	103.212	112.85	115.379	121.58	128.93	95.8248	99.6452	104.51	121.675	110.354
79.663462	107.247	112.279	111.687	116.856	117.179	103.19	112.642	114.894	121.282	128.969	95.7372	99.8831	104.271	121.524	110.361
79.775641	107.07	112.022	111.548	116.634	117.304	103.005	112.394	114.237	120.946	128.992	95.5637	99.7763	104.024	121.342	110.404
79.887821	106.769	111.863	111.411	116.413	117.344	102.918	112.265	113.807	120.701	128.993	95.5386	99.781	103.907	121.2	110.362
80.000000	106.503	111.724	111.165	116.155	117.434	102.828	112.05	113.168	120.407	129.008	95.5936	99.9111	103.642	121.056	110.355

## Sheet: Legend
Legend (points location)
A	F	K
B	G	L
C	H	M
D	I	N
E	J	O
This is the floor plan of the semianechoic room.
Field sensors were displaced in the centres of the segments A - O.
The transmitting antenna was placed between the points H and I.

## Sheet: GRAPHS SPAN 2 MHz
Band	Intensity [dBμV/m] measured at the point
	A	B	C	D	E	F	G	H	I	J	K	L	M	N	O
20 MHz	109.401	112.824	115.57	114.852	119.169	110.296	114.681	124.472	107.204	115.258	110.948	112.001	114.63	115.395	117.774
22 MHz	111.646	114.916	116.991	116.479	119.713	111.686	115.044	123.169	113.151	117.845	111.797	113.76	116.012	117.458	112.083
24 MHz	116.39	119.546	121.431	120.922	125.831	117.545	120.097	126.913	113.65	123.539	119.311	119.933	124.862	128.065	125.762
26 MHz	124.471	127.466	129.179	128.828	135.948	128.132	128.301	136.367	116.329	114.597	127.874	129.979	126.973	124.495	121.175
28 MHz	130.329	135.355	137.978	142.074	125.914	129.601	138.073	143.174	121.976	112.116	113.721	113.497	108.745	108.366	113.763
30 MHz	115.904	118.361	120.979	124.587	120.914	113.985	125.358	129.47	125.637	106.759	108.73	117.667	117.965	108.212	107.62
32 MHz	125.359	125.751	124.683	120.248	119.561	122.705	116.343	118.108	130.691	118.867	117.536	125.683	125.921	118.357	105.199
34 MHz	132.454	133.946	133.962	131.066	119.721	131.992	128.325	120.555	134.133	126.168	124.497	134.139	135.139	124.999	109.895
36 MHz	137.211	139.097	139.239	136.705	119.169	136.147	132.688	125.698	135.205	129.192	129.237	140.221	139.461	129.883	113.538
38 MHz	134.962	135.922	139.554	139.391	119.389	124.364	137.871	128.952	137.277	129.968	132.961	132.502	127.039	134.557	114.539
40 MHz	123.209	123.598	127.895	129.237	117.161	112.344	130.609	131.376	138.477	128.269	127.218	117.742	114.797	114.711	116.474
42 MHz	117.536	117.418	123.183	125.257	123.68	110.874	122.778	127.742	139.362	129.808	119.278	111.521	118.15	115.675	121.241
44 MHz	107.203	105.411	115.659	112.918	116.232	110.481	112.744	117.304	127.692	131.111	115.274	111.455	118.399	117.671	120.261
46 MHz	101.03	99.7641	112.446	104.021	113.014	111.885	104.431	116.203	119.721	134.946	116.768	114.903	119.511	118.947	122.753
48 MHz	106.674	106.842	112.344	106.09	112.871	113.955	106.456	118.059	116.983	135.126	119.386	117.074	120.609	119.97	121.705
50 MHz	108.73	108.2	107.505	108.895	111.199	114.076	108.234	117.89	115.74	140.076	117.369	114.012	118.967	118.026	124.333
52 MHz	107.186	105.624	107.064	102.792	110.417	112.2	98.6393	112.728	117.663	138.306	114.347	112.208	117.964	116.635	122.36
54 MHz	107.48	105.339	108.623	98.2947	110.236	111.635	101.33	114.609	117.606	131.765	113.677	112.868	120.387	119.627	115.727
56 MHz	107.823	99.7943	111.614	108.269	109.876	111.58	103.695	116.93	117.78	132.03	120.194	120.264	127.584	126.614	117.419
58 MHz	101.376	102.22	113.265	111.153	110.142	108.306	104.312	115.064	118.808	129.25	127.656	125.524	131.289	129.273	120.468
60 MHz	109.969	111.47	114.244	105.528	110.906	110.356	110.057	116.169	117.562	128.047	127.828	126.37	129.09	126.864	121.332
62 MHz	121.663	118.461	121.131	112.216	113.656	123.114	116.553	124.74	115.869	126.164	124.588	123.978	125.927	120.04	119.534
64 MHz	111.038	107.113	112.617	109.67	111.028	121.294	106.233	122.536	113.141	125.143	121.538	120.34	124.711	113.333	118.181
66 MHz	92.33	102.66	108.521	103.75	109.579	116.003	103.825	115.514	114.834	124.105	117.273	116.172	121.265	115.529	114.923
68 MHz	92.8881	101.91	106.433	109.876	111.574	105.49	100.561	113.222	115.879	126.514	112.14	112.454	116.792	117.576	113.297
70 MHz	93.0375	97.969	104.536	111.428	109.856	93.3326	94.7397	111.788	115.616	129.387	111.812	112.91	116.871	117.197	117.061
72 MHz	105.713	110.135	113.931	117.26	111.819	94.7674	106.695	118.143	119.899	126.131	110.835	108.615	115.075	119.065	113.325
74 MHz	109.89	113.476	115.461	119.124	118.076	95.5963	114.004	123.273	124.665	127.923	107.351	105.097	111.878	123.068	115.474
76 MHz	107.37	112.449	113.829	116.668	114.04	99.7338	112.021	117.668	123.292	129.499	104.98	102.971	109.656	124.66	114.432
78 MHz	105.516	112.043	112.504	118.719	116.096	96.9672	112.203	116.849	122.807	128.824	99.2063	100.738	107.752	123.704	111.333
